# Supplementary material for: Role of DNA Methylation and Epigenetic Silencing of HAND2 in Endometrial Cancer Development
Source: PLoS Med. 2013 Nov 12;10(11):e1001551. doi: 10.1371/journal.pmed.1001551 (PMC3825654; doi:10.1371/journal.pmed.1001551)
Supplement: Table S1 — Associations of HAND2 DNAme and clinicopathological data for sample Set 1. (XLS) [file pmed.1001551.s013.xls]

## Sheet: table S1
Supplementary table S1: HAND2 Methylation (Illumina methyl27, cg01580681) in Set 1 (Bergen Set). The number of samples, mean beta-value and standard error of the mean (SEM) of the normal endometrium tissues, the endometrial cancer tissues, and the distribution of the cancer tissues with regard to age, cancer stage, cancer grade, cancer histology and prognostic status. T-test was applied to test t…
			N	HAND2 methylation	P-Value
				Mean Beta value (SEM)
Endometrial tissue					<0.001
		normal	23	0.25 (0.02)
		cancer	64	0.64 (0.02)
Age (cancer cases)					0.587
		< 62.0 yrs	32	0.63 (0.03)
		>62.0 yrs	32	0.65 (0.03)
FIGO Stage					0.527
		I	48	0.65 (0.02)
		II-IV	16	0.62 (0.05)
Grade					0.2
		1/2	45	0.65 (0.02)
		3	18	0.60 (0.04)
Histology					0.86
		endometrioid*	56	0.65 (0.02)
		non-endometrioid**	8	0.64 (0.06)
Status (cancer cases)					0.13
		alive	47	0.66 (0.02)
		death	17	0.59 (0.05)
* including adenosquamous (n=1)
** Clear cell cancer (n=1), Serous papillary cancer (n=3), Malignant Mixed Mullerian Tumour (n=4)
