# Supplementary material for: Role of DNA Methylation and Epigenetic Silencing of HAND2 in Endometrial Cancer Development
Source: PLoS Med. 2013 Nov 12;10(11):e1001551. doi: 10.1371/journal.pmed.1001551 (PMC3825654; doi:10.1371/journal.pmed.1001551)
Supplement: Table S2 — HAND2 methylation (MethyLight reaction ML_HAND2_II in Figure 1E ) in Set 3. (XLS) [file pmed.1001551.s014.xls]

## Sheet: table S2
Supplementary table S2: HAND2 Methylation (MethyLight, reaction II in Figure 1E) in Set 3 (Innsbruck Set). The number of samples, mean beta-value and standard error of the mean (SEM) of the normal endometrium tissues, the endometrial cancer tissues, and the distribution of the cancer tissues with regard to age, cancer stage, cancer grade, cancer histology and prognostic status. T-test was applied…
		N	HAND2 methylation	P-Value
			Mean Beta value (SEM)
Endometrial tissue				<0.001
	normal	24	6.9 (0.6)
	cancer	101	62.9 (4.0)
Age (cancer cases)				0.115
	< 67.8 yrs	51	56.6 (5.5)
	>67.8 yrs	50	69.3 (5.7)
FIGO Stage
	I	71	69.6 (4.2)	0.021
	II-IV	30	46.9 (8.5)
Grade				0.023
	1/2	62	69.7 (4.7)
	3	36	50.0 (7.1)
Histology				0.223
	endometrioid*	88	65.0 (4.2)
	non endometrioid**	13	48.6 (12.3)
Status (cancer cases)				0.43
	alive	45	59.3 (5.1)
	death	56	65.7 (5.6)
* including adenosquamous (n=25)
** Clear cell cancer (n=3), Malignant Mixed Mullerian Tumour (n=10)
