# Supplementary material for: Role of DNA Methylation and Epigenetic Silencing of HAND2 in Endometrial Cancer Development
Source: PLoS Med. 2013 Nov 12;10(11):e1001551. doi: 10.1371/journal.pmed.1001551 (PMC3825654; doi:10.1371/journal.pmed.1001551)
Supplement: Table S4 — Clinical information for patients undergoing treatment with progesterone (Set 6). (XLS) [file pmed.1001551.s016.xls]

## Sheet: table S4
Supplementary table S4: Clinical information for patients undergoing treatment with progesterone (Set 6). Patients were initially treated for 3 month and hysteroscopy was re-done. If there was response, i.e. normal endometrium on histology, treatment was stopped. In case of no response, i.e. hyperplasia on histology, but no progression (to atypical hyperplasia or cancer), patients continued for 3…
Age	OriginalHistology	ProgesteroneType	Oral Dose (per day)	Outcome-Histology (after three months)	Response (Y, yes; N, no)
30	complex atypical hyperplasia	Dydrogesterone 10d/month	10 mg	secretional corporal endometrium	Y
34	complex hyperplasia	Medroxyprogesterone Acetate	100 mg	proliferative corporal endometrium	Y
34	complex atypical hyperplasia	Medroxyprogesterone Acetate	20 mg	proliferative corporal endometrium	Y
39	complex hyperplasia	Dydrogesterone 10d/month	10 mg	progesterone effect	Y
40	complex hyperplasia	Medroxyprogesterone Acetate	20 mg	normal endometrium	Y
40	complex hyperplasia	Medroxyprogesterone Acetate	20 mg	normal endometrium	Y
42	simple hyperplasia	Lynestrenol	20 mg	normal endometrium	Y
45	simple hyperplasia	Medroxyprogesterone Acetate	20 mg	secretional corporal endometrium	Y
45	complex hyperplasia	Mirena	IUD	complex atypical hyperplasia	N
46	complex hyperplasia	Dydrogesterone 10d/month	10 mg	secretional corporal endometrium	Y
46	complex hyperplasia	Lynestrenol	20 mg	normal endometrium	Y
47	complex hyperplasia	Lynestrenol	20 mg	normal endometrium	Y
47	complex hyperplasia	Medroxyprogesterone Acetate	20 mg	normal endometrium	Y
47	simple hyperplasia	Norethisterone	10 mg	normal endometrium	Y
49	complex hyperplasia	Lynestrenol	20 mg	proliferative corporal endometrium	Y
49	simple hyperplasia	Medroxyprogesterone Acetate	20 mg	normal endometrium	Y
50	complex hyperplasia	Mirena	IUD	atrophic endometrium	Y
50	simple hyperplasia	Norethisterone	15 mg	normal endometrium	Y
51	complex atypical hyperplasia	Lynestrenol	20 mg	complex atypical hyperplasia	N
51	simple hyperplasia	Medroxyprogesterone Acetate	20 mg	normal endometrium	Y
52	simple hyperplasia	Norethisterone	10 mg	normal endometrium	Y
53	simple hyperplasia	Lynestrenol	20 mg	atrophic endometrium	Y
53	simple hyperplasia	Medroxyprogesterone Acetate	20 mg	normal endometrium	Y
54	simple hyperplasia	Medroxyprogesterone Acetate	20 mg	normal endometrium	Y
55	simple hyperplasia	Medroxyprogesterone Acetate	20 mg	normal endometrium	Y
56	simple hyperplasia	Medroxyprogesterone Acetate	20 mg	complex hyperplasia	N
59	simple hyperplasia	Medroxyprogesterone Acetate	20 mg	normal endometrium	Y
60	complex atypical hyperplasia	Medroxyprogesterone Acetate	20 mg	complex atypical hyperplasia	N
61	simple hyperplasia	Medroxyprogesterone Acetate	20 mg	simple hyperplasia	N
62	simple hyperplasia	Tibolone	2.5 mg	normal endometrium	Y
64	complex atypical hyperplasia	Mirena	IUD	grade 1 cancer	N
65	complex atypical hyperplasia	Mirena	IUD	progesterone effect	Y
67	simple hyperplasia	Norethisterone	10 mg	atrophic endometrium	Y
68	complex atypical hyperplasia	Medroxyprogesterone Acetate	500 mg	progesterone effect	Y
69	simple hyperplasia	Medroxyprogesterone Acetate	20 mg	simple hyperplasia	N
73	complex hyperplasia	Medroxyprogesterone Acetate	20 mg	normal endometrium	Y
81	simple hyperplasia	Medroxyprogesterone Acetate	20 mg	simple hyperplasia	N
81	simple hyperplasia	Medroxyprogesterone Acetate	20 mg	simple hyperplasia	N
84	complex atypical hyperplasia, ? cancer	Medroxyprogesterone Acetate	160 mg	grade 1 cancer	N
87	complex atypical hyperplasia	Medroxyprogesterone Acetate	100 mg	endometrioid cancer	N
87	complex atypical hyperplasia	Medroxyprogesterone Acetate	200 mg	complex atypical hyperplasia	N
88	complex atypical hyperplasia	Medroxyprogesterone Acetate	200 mg	complex atypical hyperplasia	N
