# Supplementary material for: Role of DNA Methylation and Epigenetic Silencing of HAND2 in Endometrial Cancer Development
Source: PLoS Med. 2013 Nov 12;10(11):e1001551. doi: 10.1371/journal.pmed.1001551 (PMC3825654; doi:10.1371/journal.pmed.1001551)
Supplement: Table S5 — HAND2 sequencing results (Sanger sequencing) in Set 1. (XLS) [file pmed.1001551.s017.xls]

## Sheet: table S5
Supplementary Table 5: HAND2 Methylation (Illumina methyl27 array data) in Set 1 (Bergen Set) and detailed associated molecular characteristics of the individual tumours.	Supplementary table S5: HAND2 Sequencing (Sanger sequencing) The 5’ untranslated region up to intron 1 of HAND2 (NM_021973.2) was analysed for genetic variants using an ABI 3730xl DNA analyzer (Applied Biosystems). Sequencing was performed by GATC Biotech and included gDNA from 17 normal samples and 55 endometrial cancer cases (nd, not done due to lack of DNA). PCR amplification of a region that …
Tissue microarray sections (5 µm) of formalin fixed paraffin embedded tissue were stained for Estrogen Receptor α (ERα), Progesterone Receptor (PR), p53 and ARID1A, as previously published (Engelsen IB et al, AJOG 2008; Salvesen HB et al, PNAS 2009; Werner et al, Mod Pathol 2012 in press). Slides were incubated with antibodies against ER α (Dako M7047), PR (Dako M3569), p53 (Dako M7001) and ARID1…	Sample	Amplicon 1		Amplicon 2		Amplicon 3
DNA ploidy was assessed by flow-cytometric method in fresh, ethanol-fixed tumor tissue as previously described (Wik E et al, AJOG 2009). In cases of 2 identified cell populations, tumors with DNA index > 1.0 were defined as aneuploid.		Variant 1	Variant 2	Variant 1	Variant 2	Variant 1	Variant 2	Variant 3
PTEN was sequenced in genomic DNA, as previously described (Dutt A et al, PNAS 2008; Salvesen HB et al, PNAS 2009).		356het_delG (MS); NM_021973.2:c.-582delG (HGVS)	575dupA (MS); NM_021973.2:c.-363dupA (HGVS)	932G>GT (MS); NM_021973.2:c.-6G>T (HGVS)	992het_delC (MS); NM_021973.2:c.54delC (HGVS)	1252dupA (MS); NM_021973.2:c.314dupA (HGVS)	1517G>GA (MS); NM_021973.2:c.579G>A (HGVS)	1597delG (MS); NM_021973.2:c.659delG (HGVS)
Other mutations were detected in genome-amplified DNA using a mass-spectrometry based single base extension technique (Sequenom, Inc.) as previously described (Thomas RK et al, Nat Genet 2007). A set of 373 mutations in 26 (THERE ARE 28 IN THE ATTACHED SUPPL INFO) oncogenes (OncoMap) was investigated in 56 primary lesions.	Tumour	0	0	nd	nd	0	0	0
5	Tumour	0	0	0	0	0	0	0
10	Tumour	0	0	1	0	nd	nd	nd
14	Tumour	0	0	1	0	0	0	0
30	Tumour	0	0	1	0	0	0	0
31	Tumour	0	0	0	0	0	0	0
32	Tumour	0	0	nd	nd	nd	nd	nd
37	Tumour	0	0	0	0	nd	nd	nd
38	Tumour	0	0	nd	nd	nd	nd	nd
40	Tumour	0	0	0	1	0	0	0
41	Tumour	0	0	nd	nd	nd	nd	nd
45	Tumour	0	0	0	0	nd	nd	nd
51	Tumour	0	0	0	0	0	0	0
63	Tumour	0	0	0	0	1	0	0
75	Tumour	0	0	0	0	nd	nd	nd
78	Tumour	0	0	0	0	0	0	0
83	Tumour	0	0	0	0	nd	nd	nd
87	Tumour	0	0	0	0	0	0	0
95	Tumour	0	0	1	0	0	0	0
96	Tumour	0	0	0	0	0	0	0
101	Tumour	0	0	0	0	0	0	0
111	Tumour	0	0	0	0	nd	nd	nd
113	Tumour	0	0	0	0	0	1	1
128	Tumour	0	0	0	0	0	0	0
129	Tumour	0	0	nd	nd	nd	nd	nd
138	Tumour	0	0	0	0	nd	nd	nd
141	Tumour	0	0	nd	nd	nd	nd	nd
161	Tumour	0	0	1	0	0	0	0
162	Tumour	0	0	0	0	nd	nd	nd
172	Tumour	0	0	0	0	nd	nd	nd
177	Tumour	0	0	nd	nd	nd	nd	nd
201	Tumour	0	0	0	0	nd	nd	nd
202	Tumour	0	0	nd	nd	nd	nd	nd
206	Tumour	1	0	0	0	nd	nd	nd
213	Tumour	0	0	nd	nd	0	0	0
225	Tumour	0	0	nd	nd	nd	nd	nd
234	Tumour	0	0	0	0	0	0	0
235	Tumour	0	0	0	0	nd	nd	nd
244	Tumour	0	0	0	0	0	0	0
247	Tumour	0	0	0	0	0	0	0
256	Tumour	0	0	nd	nd	nd	nd	nd
272	Tumour	0	0	0	0	nd	nd	nd
293	Tumour	0	0	0	0	0	0	0
306	Tumour	0	0	0	0	nd	nd	nd
325	Tumour	0	0	0	0	0	0	0
328	Tumour	0	0	0	0	0	0	0
334	Tumour	0	0	0	0	nd	nd	nd
367	Tumour	0	0	0	0	0	0	0
394	Tumour	0	1	0	0	nd	nd	nd
405	Tumour	0	0	nd	nd	nd	nd	nd
436	Tumour	0	0	nd	nd	nd	nd	nd
441	Tumour	0	0	0	0	nd	nd	nd
443	Tumour	0	0	0	0	0	0	0
445	Tumour	0	0	nd	nd	0	0	0
456	Tumour	0	0	nd	nd	nd	nd	nd
	Normal	0	0	0	0	nd	nd	nd
	Normal	0	0	0	0	nd	nd	nd
	Normal	0	0	0	0	0	0	0
	Normal	0	0	0	0	nd	nd	nd
	Normal	0	0	0	0	nd	nd	nd
	Normal	0	0	0	0	0	0	0
	Normal	0	1	0	0	nd	nd	nd
	Normal	0	0	nd	nd	nd	nd	nd
	Normal	0	0	nd	nd	nd	nd	nd
	Normal	0	0	0	0	nd	nd	nd
	Normal	0	0	0	0	nd	nd	nd
	Normal	0	0	nd	nd	nd	nd	nd
	Normal	0	0	nd	nd	0	0	0
	Normal	0	0	nd	nd	nd	nd	nd
	Normal	0	0	0	0	0	0	0
	Normal	0	0	0	0	0	0	0
	Normal	0	0	0	0	0	0	0
