# Supplementary material for: Role of DNA Methylation and Epigenetic Silencing of HAND2 in Endometrial Cancer Development
Source: PLoS Med. 2013 Nov 12;10(11):e1001551. doi: 10.1371/journal.pmed.1001551 (PMC3825654; doi:10.1371/journal.pmed.1001551)
Supplement: Table S7 — Gene Set Enrichment Analysis of the top hypermethylated genes in endometrial cancer. (XLS) [file pmed.1001551.s019.xls]

## Sheet: table S7
Supplementary table S7: Gene Set Enrichment Analysis (GSEA) of the top hypermethylated genes in endometrial cancer. GSEA was done using a one-tailed Fisher’s exact test of the top 325 hypermethylated genes (there were 325 unique hypermethylated genes among the top ranked 500 CpGs) in endometrial cancer (compared to non-neoplastic endometrium) in Set 1 against the Molecular Signatures Database (MS…
Gene List	nList	nRep	fRep	nOVLAP	OR	pvalue	adjPval	Genes
BENPORATH_EED_TARGETS	1062	915	0.861582	108	8.20109	7.46777e-50	4.68827e-46	DRD4 DRD5 ST8SIA5 HOXD9 TRHDE HOXD12 PRDM14 SIX6 PITX2 EVX1 TMEFF2 PCDH8 OTP HOXA9 SORCS1 SPAG6 DGKI FRMPD4 DCC PTPRT CA3 ISL1 NTRK1 MAGI2 NPTX2 WDR8 KAL1 KCNA1 GFRA1 MYOD1 MEGF11 PTGDR GHSR GRIN3A VSX1 PENK SORCS3 VSIG2 IGF2AS SOX1 KCNQ5 DLK1 SOX14 CNNM1 WT1 EOMES NIP PHOX2A TRH CX36 PRLHR TRPC5 ADCYAP1 ADCY8 GRIK3 IGSF21 HIST1H4F HIST1H3C HTR2C ADRA1A MLNR HAND2 HLA-G FERD3L HTR1B GATA4 CHX10 B…
BENPORATH_SUZ12_TARGETS	1037	898	0.865959	102	7.64621	3.0803e-45	9.66907e-42	DRD5 ADAM12 HOXD9 TRHDE HOXD12 SIX6 PITX2 TMEFF2 CRMP1 PCDH8 OTP SORCS1 SPAG6 DGKI FRMPD4 DCC PTPRT CACNA1A CA3 ISL1 NTRK1 NID2 WDR8 KAL1 KCNA1 GFRA1 MYOD1 MEGF11 PTGDR GHSR GRIN3A VSX1 PENK SORCS3 VSIG2 IGF2AS PHLDB1 SOX1 SYT6 SOX14 CNNM1 WT1 EOMES NIP PHOX2A TRH CX36 PRLHR TRPC5 ADCYAP1 ADCY8 GRIK3 IGSF21 HTR2C ADRA1A MLNR HAND2 HTRA4 GATA4 CHX10 BNC1 HS3ST2 BHMT CYP26C1 EPHA5 DIO3 TBX5 TP73 RA…
BENPORATH_ES_WITH_H3K27ME3	1117	968	0.866607	103	7.10202	4.54696e-43	9.51527e-40	DRD4 DRD5 ST8SIA5 HOXD9 HOXD12 SIX6 PITX2 EVX1 BCAN TMEFF2 CRMP1 PCDH8 OTP HOXA9 SORCS1 SPAG6 DGKI FRMPD4 DCC PTPRT GRM6 CACNA1A IRF4 ISL1 NTRK1 WDR8 KCNA1 MYOD1 PTGDR GHSR GRIN3A CHAD VSX1 PENK SORCS3 IGF2AS PHLDB1 SYT6 KCNQ5 DLK1 SOX14 CNNM1 WT1 EOMES NIP GPR26 PHOX2A TRH CX36 PRLHR TRPC5 ADCYAP1 RARRES2 ADCY8 GRIK3 IGSF21 HTR2C ADRA1A HAND2 FERD3L GATA4 CHX10 BNC1 HS3ST2 HSPA1A KCNS2 CYP26C1 E…
BENPORATH_PRC2_TARGETS	652	563	0.863497	78	8.87063	3.73469e-40	5.86159e-37	WT1 EOMES NIP PHOX2A TRH DRD5 CX36 PRLHR TRPC5 ADCYAP1 ADCY8 GRIK3 IGSF21 HOXD9 HOXD12 SIX6 HTR2C PITX2 TMEFF2 ADRA1A PCDH8 HAND2 OTP SORCS1 SPAG6 GATA4 DGKI FRMPD4 CHX10 DCC PTPRT BNC1 CYP26C1 ISL1 EPHA5 DIO3 NTRK1 TBX5 TP73 WDR8 KCNA1 RAX OLIG2 FOXL1 MYOD1 GAD2 NEF3 ADCY4 GABRA4 GABRA2 PTGDR GHSR GRIN3A LHX5 VSX1 PENK SORCS3 POU3F1 SLC9A3 ADARB2 KCNV1 IGF2AS SLITRK3 DMRT3 IRXL1 ZNF312 C2orf32 C…
HATADA_METHYLATED_IN_LUNG_CANCER_UP	367	330	0.899183	41	6.90571	2.91806e-19	3.66392e-16	TACR3 RIC3 ATP8A2 DRD4 ZNF177 NID2 PRLHR RARRES2 UNQ739 HOXD12 SLC5A7 NEF3 OLFM1 CADPS CART1 ZNF22 GABRA2 ADRA1A CYP2W1 HKR1 PENK FERD3L AMT CYYR1 SPAG6 IGF2AS K6IRS2 HAAO SOX1 BNC1 ZIM2 C16orf30 ZNF454 IRF4 POU4F2 PYGO1 ISL1 EPHA5 CNNM1 CDH13 AJAP1
TRANSMEMBRANE_RECEPTOR_ACTIVITY	411	377	0.917275	34	4.69268	4.94019e-12	5.16909e-09	TACR3 PLXNB1 DRD4 DRD5 SSTR4 GRIK3 OPCML OPRM1 ADRA1A NMBR DDR2 HLA-G HTR1B PTPRR PTPRT GRM6 GRM1 F2RL3 GPR133 IL1R1 EPHA5 NTRK1 FLT4 GALR1 NPY GFRA1 GABRB2 GABRB1 NPR2 GHSR VIPR2 TNFRSF1B PTPRN TEK
KEGG_NEUROACTIVE_LIGAND_RECEPTOR_INTERACTION	272	260	0.955882	28	5.64291	6.24709e-12	5.60275e-09	TACR3 DRD4 DRD5 PRLHR GALR1 SSTR4 GRIK3 GRIA4 LEP GABRG2 GABRB2 GABRB1 HTR2C OPRM1 GABRA4 GABRA2 PTGDR ADRA1A GHSR MLNR GRIN3A MCHR2 NMBR HTR1B VIPR2 GRM6 GRM1 F2RL3
RECEPTOR_ACTIVITY	572	528	0.923077	39	3.80114	5.81059e-11	4.15361e-08	TACR3 PLXNB1 DRD4 DRD5 SSTR4 GRIK3 OPCML OPRM1 ADRA1A NMBR DDR2 HLA-G HTR1B PTPRR PTPRT GRM6 GRM1 F2RL3 NR1I3 GPR133 IL1R1 EPHA5 NTRK1 FLT4 GALR1 NPY GFRA1 GABRG2 GABRB2 GABRB1 GABRA4 NPR2 GABRA2 GHSR NR2E1 VIPR2 TNFRSF1B PTPRN TEK
HOMEODOMAIN	293	192	0.65529	23	6.28621	5.95452e-11	4.15361e-08	CART1 BARHL2 EVX1 HOXA9 HOXD10 HOXD12 HOXD9 IRX2 ISL1 LHX5 IRXL1 NKX6-2 OTP PAX7 PHOX2A PITX2 POU3F1 POU4F2 RAX SIX6 TGIF VSX1 CHX10
SCHLESINGER_H3K27ME3_IN_NORMAL_AND_METHYLATED_IN_CANCER	26	24	0.923077	9	26.7685	1.2814e-09	8.04464e-07	GRM6 GRIA4 TRHDE HOXD12 HS3ST2 HOXA9 KCNA1 GAD2 GDF10
PLASMA_MEMBRANE	1393	1293	0.928212	59	2.31605	1.05018e-07	5.99367e-05	TACR3 DRD4 DRD5 ADAM12 TRHDE OPCML KCNB2 OPRM1 PCDH8 DDR2 PTPRT GRM6 RYR2 GRM1 CACNA1A PSCA NTRK1 EPB41L3 KCNA6 KCNA1 CARD11 NPR2 GHSR VSIG2 GPR75 KCNQ5 SGCG PTPRN TEK PRLHR TRPC5 SSTR4 ADCY8 GRIK3 GRIA4 SLC5A7 CD226 ADRA1A MLNR NMBR HTR1B F2RL3 IL1R1 ENPEP FLT4 GALR1 GABRG2 GABRB2 GABRB1 PCDHB15 PCDHB12 GABRA4 GABRA2 CDH24 VIPR2 ACTN2 ALOX12 CDH13 SLC6A3
G_PROTEIN_COUPLED_RECEPTOR_ACTIVITY	185	167	0.902703	17	5.14042	2.2233e-07	0.000116316	TACR3 NMBR HTR1B DRD4 DRD5 VIPR2 GALR1 SSTR4 GRM6 NPY GRM1 F2RL3 GPR133 OPCML OPRM1 ADRA1A GHSR
REGULATION_OF_RESPONSE_TO_EXTERNAL_STIMULUS	15	14	0.933333	6	33.1257	3.18848e-07	0.000153979	NPY CDH13 GHSR IL20 LEP CART
AACTTT_UNKNOWN	1475	1343	0.910508	59	2.21732	3.844e-07	0.000172376	RIC3 SALL3 HOXD10 TCERG1L PCSK1 PITX2 EVX1 TMEFF2 HAPLN1 PCDH8 OTP DDR2 DGKI GRM1 GPR133 OLFML3 CA3 ISL1 NPTX2 GFRA1 MYOD1 GRIN3A SORCS3 SOX1 SYT6 DLK1 PYGO1 SOX14 KCNH8 EOMES TRPC5 ADCY8 GRIK3 SOCS2 CNTNAP2 CADPS HTR2C ADRA1A C7orf16 A2BP1 KCNS2 EPHA5 TBX5 ATP8A2 OLFM1 GABRB1 POU3F1 NR2E1 SLITRK3 VIPR2 DMRT3 PCDH11Y MLL3 CSMD3 BARHL2 PAX7 POU4F2 NETO1 CDH13
CELL_SURFACE_RECEPTOR_LINKED_SIGNAL_TRANSDUCTION_GO_0007166	622	578	0.92926	33	2.81516	8.81298e-07	0.000368853	TACR3 DRD4 DRD5 PRLHR AGT SSTR4 ADCYAP1 UNQ739 GRIK3 GRIA4 OPRM1 ADRA1A MLNR NMBR HTR1B PTPRT GRM6 GRM1 F2RL3 NTRK1 FLT4 GALR1 NPY GDF10 GABRG2 GABRB2 GABRA4 NPR2 GABRA2 GHSR GPR75 TEK CDH13
NEUROTRANSMITTER_RECEPTOR_ACTIVITY	50	49	0.98	9	10.023	1.22703e-06	0.000481455	TACR3 NMBR GABRG2 DRD4 DRD5 GABRA4 GABRA2 GALR1 SSTR4
CELL_CELL_SIGNALING	400	379	0.9475	25	3.24083	1.58589e-06	0.00058566	TRH DRD4 AGT ADCYAP1 WISP3 TRHDE SLC5A7 PCSK1 HTR2C ADRA1A PCDH8 HTR1B GRM1 ENPEP TBX5 KCNA1 NPY GAD2 CART GABRB2 GHSR VIPR2 KCNQ5 SGNE1 TEK
G_PROTEIN_COUPLED_RECEPTOR_PROTEIN_SIGNALING_PATHWAY	326	308	0.944785	22	3.5122	1.87037e-06	0.000652343	TACR3 DRD4 DRD5 PRLHR GALR1 SSTR4 ADCYAP1 NPY GABRG2 GABRB2 OPRM1 GABRA4 GABRA2 ADRA1A GHSR MLNR NMBR HTR1B GPR75 GRM6 GRM1 F2RL3
NEUROTRANSMITTER_BINDING	53	52	0.981132	9	9.32119	2.07083e-06	0.000684247	TACR3 NMBR GABRG2 DRD4 DRD5 GABRA4 GABRA2 GALR1 SSTR4
REACTOME_GPCR_LIGAND_BINDING	392	367	0.936224	24	3.2029	2.99584e-06	0.000940396	TACR3 TRH DRD4 DRD5 PRLHR PROKR2 AGT SSTR4 ADCYAP1 HTR2C OPRM1 ADRA1A MLNR NMBR HTR1B GRM6 GRM1 F2RL3 GALR1 NPY PTGDR PENK VIPR2 GPR103
REACTOME_CLASS_A1_RHODOPSIN_LIKE_RECEPTORS	292	274	0.938356	20	3.57973	3.99186e-06	0.00119338	TACR3 TRH DRD4 DRD5 PRLHR PROKR2 AGT GALR1 SSTR4 NPY HTR2C OPRM1 PTGDR ADRA1A MLNR NMBR PENK HTR1B GPR103 F2RL3
PLASMA_MEMBRANE_PART	1141	1056	0.925504	47	2.19702	5.01105e-06	0.00142997	TACR3 DRD4 TRHDE OPCML KCNB2 OPRM1 PCDH8 DDR2 PTPRT GRM6 GRM1 NTRK1 EPB41L3 KCNA6 KCNA1 CARD11 GHSR VSIG2 GPR75 KCNQ5 SGCG PTPRN TEK PRLHR TRPC5 SSTR4 GRIK3 CD226 ADRA1A MLNR NMBR HTR1B F2RL3 IL1R1 ENPEP FLT4 GABRG2 GABRB2 GABRB1 PCDHB15 PCDHB12 GABRA4 GABRA2 CDH24 VIPR2 ACTN2 CDH13
TRANSFAC	1418	1242	0.875882	52	2.06975	8.52878e-06	0.00232799	CART1 BARHL2 BNC1 EOMES EVX1 ZNF312 FHL2 FOXL1 GATA4 HAND2 HKR1 HOXA9 HOXD10 HOXD12 HOXD9 IRF4 IRX2 ISL1 LHX5 MYOD1 NFE2 NKX6-2 NR1I3 NR2E1 OLIG2 PAX7 PHOX2A PITX2 POU3F1 POU4F2 PRDM14 RAX RUNX3 SALL3 SIX6 SOX1 SOX11 SOX14 TBX5 TGIF TP73 UTF1 VSX1 WT1 ZIM2 ZNF132 ZNF135 ZNF154 ZNF177 ZNF22 ZNF96
V$OCT1_04	197	175	0.888325	15	4.22161	9.81237e-06	0.00254144	NPTX2 SALL3 GRIK3 HOXD10 OPCML GABRG2 PITX2 GRIN3A SYT6 KCNQ5 OLFML3 BARHL2 LECT1 ISL1 CDH13
REACTOME_DOWNSTREAM_EVENTS_IN_GPCR_SIGNALING	448	421	0.939732	25	2.88837	1.01204e-05	0.00254144	TACR3 PLXNB1 TRH DRD4 DRD5 PROKR2 AGT SSTR4 ADCYAP1 ADCY8 HTR2C OPRM1 ADRA1A MLNR NMBR HTR1B DGKI F2RL3 GALR1 NPY ADCY4 PTGDR PENK VIPR2 GPR103
RHODOPSIN_LIKE_RECEPTOR_ACTIVITY	131	122	0.931298	12	4.88259	1.94219e-05	0.00468965	TACR3 NMBR HTR1B DRD4 DRD5 GALR1 SSTR4 F2RL3 OPCML OPRM1 ADRA1A GHSR
REACTOME_PEPTIDE_LIGAND_BINDING_RECEPTORS	173	165	0.953757	14	4.16482	2.17611e-05	0.00505986	TACR3 NMBR PENK TRH PRLHR PROKR2 AGT GALR1 SSTR4 GPR103 NPY F2RL3 OPRM1 MLNR
INTEGRAL_TO_PLASMA_MEMBRANE	963	900	0.934579	40	2.16434	2.82566e-05	0.00633554	TACR3 DRD4 TRHDE OPCML KCNB2 OPRM1 PCDH8 DDR2 PTPRT GRM6 GRM1 NTRK1 KCNA6 KCNA1 VSIG2 GPR75 KCNQ5 PTPRN TEK PRLHR TRPC5 SSTR4 GRIK3 CD226 ADRA1A MLNR NMBR HTR1B F2RL3 IL1R1 ENPEP FLT4 GABRG2 GABRB2 GABRB1 PCDHB15 PCDHB12 GABRA4 GABRA2 VIPR2
INTRINSIC_TO_PLASMA_MEMBRANE	977	909	0.930399	40	2.14039	3.53504e-05	0.00765275	TACR3 DRD4 TRHDE OPCML KCNB2 OPRM1 PCDH8 DDR2 PTPRT GRM6 GRM1 NTRK1 KCNA6 KCNA1 VSIG2 GPR75 KCNQ5 PTPRN TEK PRLHR TRPC5 SSTR4 GRIK3 CD226 ADRA1A MLNR NMBR HTR1B F2RL3 IL1R1 ENPEP FLT4 GABRG2 GABRB2 GABRB1 PCDHB15 PCDHB12 GABRA4 GABRA2 VIPR2
MEMBRANE	1942	1781	0.917096	65	1.8072	4.70212e-05	0.00983997	TACR3 DRD4 DRD5 TRHDE KCNB2 PTPRT GRM6 GRM1 GPR133 EPB41L3 KCNA6 KCNA1 CARD11 VSIG2 GPR75 SGCG PTPRN TEK PRLHR SSTR4 ADCY8 GRIK3 GRIA4 SLC5A7 ADRA1A MLNR HTR1B FLT4 ACP5 CDH24 VIPR2 ACTN2 ADAM12 OPCML OPRM1 PCDH8 DDR2 SORCS1 RYR2 CACNA1A PSCA NTRK1 NPR2 GHSR KCNQ5 DLK1 TRPC5 CD226 NMBR F2RL3 HS3ST2 IL1R1 ENPEP EPHA5 GALR1 GABRG2 GABRB2 GABRB1 PCDHB15 PCDHB12 GABRA4 GABRA2 ALOX12 CDH13 SLC6A3
INTEGRAL_TO_MEMBRANE	1301	1205	0.926211	48	1.94174	6.99205e-05	0.01416	TACR3 DRD4 TRHDE OPCML KCNB2 OPRM1 PCDH8 DDR2 PTPRT GRM6 GRM1 CACNA1A GPR133 NTRK1 KCNA6 KCNA1 VSIG2 GPR75 KCNQ5 DLK1 PTPRN TEK PRLHR TRPC5 SSTR4 GRIK3 SLC5A7 CD226 ADRA1A MLNR NMBR HTR1B F2RL3 HS3ST2 IL1R1 ENPEP EPHA5 FLT4 GALR1 GABRG2 GABRB2 GABRB1 PCDHB15 PCDHB12 GABRA4 GABRA2 ACP5 VIPR2
INTRINSIC_TO_MEMBRANE	1319	1218	0.923427	48	1.91827	9.08547e-05	0.0174645	TACR3 DRD4 TRHDE OPCML KCNB2 OPRM1 PCDH8 DDR2 PTPRT GRM6 GRM1 CACNA1A GPR133 NTRK1 KCNA6 KCNA1 VSIG2 GPR75 KCNQ5 DLK1 PTPRN TEK PRLHR TRPC5 SSTR4 GRIK3 SLC5A7 CD226 ADRA1A MLNR NMBR HTR1B F2RL3 HS3ST2 IL1R1 ENPEP EPHA5 FLT4 GALR1 GABRG2 GABRB2 GABRB1 PCDHB15 PCDHB12 GABRA4 GABRA2 ACP5 VIPR2
V$IPF1_Q4	187	165	0.882353	13	3.82954	9.18011e-05	0.0174645	PCDHGB7 OTP CTSK NR2E1 HSPB2 RAX PLCD1 SALL3 OLFM1 BARHL2 PITX2 LECT1 HAPLN1
PEPTIDE_RECEPTOR_ACTIVITY	50	49	0.98	7	7.37968	0.000104128	0.0187034	TACR3 F2RL3 NMBR OPCML OPRM1 GALR1 SSTR4
module_113	106	103	0.971698	10	4.78896	0.000106929	0.0187034	TACR3 FLT4 DRD4 KCNB1 PROZ NR1I3 OPCML CADPS ENPEP CRMP1
FEEDING_BEHAVIOR	24	22	0.916667	5	12.9572	0.000107251	0.0187034	NPY GHSR HTR2C LEP CART
LOPES_METHYLATED_IN_COLON_CANCER_UP	23	23	1	5	12.2378	0.000134534	0.0228272	PENK CDKN2A OPCML TMEFF2 MYOD1
module_220	328	325	0.990854	19	2.80348	0.000145663	0.0240651	ADAM12 KAL1 HOXD10 DPYSL4 ACTA2 CART1 SIX6 CRMP1 DDR2 SERPINF1 KRTHB5 POU3F1 PTPRR DLK1 PAX7 ISL1 TEK NTRK1 TBX5
SCHLESINGER_METHYLATED_DE_NOVO_IN_CANCER	88	88	1	9	5.06236	0.000158271	0.0254775	WT1 TP73 MYOD1 POU3F1 PAX7 GATA4 CDH13 WIT-1 DCC
MEMBRANE_PART	1633	1500	0.918555	55	1.78701	0.000178881	0.0280754	TACR3 DRD4 TRHDE KCNB2 PTPRT GRM6 GRM1 GPR133 EPB41L3 KCNA6 KCNA1 CARD11 VSIG2 GPR75 SGCG PTPRN TEK PRLHR SSTR4 GRIK3 SLC5A7 ADRA1A MLNR HTR1B FLT4 ACP5 CDH24 VIPR2 ACTN2 OPCML OPRM1 PCDH8 DDR2 CACNA1A NTRK1 GHSR KCNQ5 DLK1 TRPC5 CD226 NMBR F2RL3 HS3ST2 IL1R1 ENPEP EPHA5 GALR1 GABRG2 GABRB2 GABRB1 PCDHB15 PCDHB12 GABRA4 GABRA2 CDH13
V$NRSF_01	76	71	0.934211	8	5.63121	0.000186417	0.0285446	SYT6 GRM1 GDAP1L1 GABRG2 POU4F2 PTPRN KCNH8 GHSR
module_100	529	506	0.956522	25	2.36336	0.000200908	0.030031	PLXNB1 AGT CNTNAP2 PCSK1 SIX6 CRMP1 ACSL6 EFS CACNA1A MAGI2 EPB41L3 NID2 KAL1 NPY NEF3 DPYSL4 OLFM1 CART GABRG2 PENK AMT DLK1 SGNE1 PTPRN SLC6A3
module_137	531	507	0.954802	25	2.35828	0.000207063	0.0302312	PLXNB1 AGT CNTNAP2 PCSK1 SIX6 CRMP1 ACSL6 EFS CACNA1A MAGI2 EPB41L3 NID2 KAL1 NPY NEF3 DPYSL4 OLFM1 CART GABRG2 PENK AMT DLK1 SGNE1 PTPRN SLC6A3
SYSTEM_DEVELOPMENT	855	790	0.923977	34	2.06572	0.000214968	0.0305815	ADAM12 IL20 UNQ739 SIX6 PITX2 CRMP1 KRTHB5 KAL1 MYOD1 DPYSL4 GDF10 GHSR SERPINF1 SOX11 SGCG SFTPB SOX14 TRPC5 C7orf16 HAND2 GATA4 BNC1 TBX5 PSPN OLFM1 CART ACTA1 CART1 PCDHB15 PCDHB12 NR2E1 IRXL1 POU4F2 CDH13
REGULATION_OF_RESPONSE_TO_STIMULUS	59	55	0.932203	7	6.45334	0.000219205	0.0305815	NPY APOBEC3G LEP CART CDH13 GHSR IL20
module_117	706	664	0.94051	30	2.16352	0.000225809	0.030818	TACR3 PLXNB1 ST8SIA5 AGT ADCY8 PLCD1 GRIK3 CADPS OPRM1 GATA4 BIRC4BP RYR2 F2RL3 BHMT IRF4 FUT5 LECT1 EPB41L3 NFE2 KCNB1 KCNA1 GFRA1 MYOD1 CART1 SLITRK3 VIPR2 ACTN2 POU4F2 SLC6A3 CKMT2
GCCNNNWTAAR_UNKNOWN	114	113	0.991228	10	4.32055	0.000230945	0.0308483	OTP ADAM12 DGKI SLC2A14 SOCS2 SLC5A7 JPH4 OPCML HTR2C ISL1
HOQUE_METHYLATED_IN_CANCER	56	56	1	7	6.32124	0.000245758	0.0313964	WT1 RASSF1 DRD4 RUNX3 CDKN2A GATA4 CDH13
module_66	536	513	0.95709	25	2.32822	0.000247635	0.0313964	PLXNB1 AGT CNTNAP2 PCSK1 SIX6 CRMP1 ACSL6 EFS CACNA1A MAGI2 EPB41L3 NID2 KAL1 NPY NEF3 DPYSL4 OLFM1 CART GABRG2 PENK AMT DLK1 SGNE1 PTPRN SLC6A3
MULTICELLULAR_ORGANISMAL_DEVELOPMENT	1040	962	0.925	39	1.95005	0.000250051	0.0313964	ADAM12 IL20 UNQ739 SIX6 PITX2 CRMP1 HOXA9 KRTHB5 PTPRR KAL1 TGIF MYOD1 DPYSL4 GDF10 GHSR SERPINF1 SOX11 DLK1 SGCG SFTPB SOX14 TRPC5 C7orf16 HAND2 GATA4 BNC1 TBX5 NFE2 PSPN OLFM1 CART ACTA1 CART1 PCDHB15 PCDHB12 NR2E1 IRXL1 POU4F2 CDH13
module_215	15	15	1	4	15.9796	0.000281778	0.0346863	GABRB2 GABRB1 GABRG2 GABRA2
TRANSCRIPTION_FACTOR_ACTIVITY	341	326	0.956012	18	2.62961	0.000432887	0.0522627	TP73 NFE2 FOXL1 TGIF MYOD1 RUNX3 CART1 PITX2 EVX1 HAND2 ZNF132 POU3F1 BNC1 NR1I3 PAX7 POU4F2 SOX14 TBX5
TTANWNANTGGM_UNKNOWN	50	45	0.9	6	6.79084	0.000480594	0.0569277	ADCYAP1 EOMES PENK OLFML3 SOX14 CKMT2
ANATOMICAL_STRUCTURE_DEVELOPMENT	1005	930	0.925373	37	1.9033	0.000518924	0.0593599	ADAM12 IL20 UNQ739 SIX6 PITX2 CRMP1 KRTHB5 KAL1 MYOD1 DPYSL4 GDF10 GHSR SERPINF1 SOX11 SGCG SFTPB SOX14 EOMES TRPC5 C7orf16 HAND2 GATA4 BNC1 TBX5 PSPN OLFM1 CART ACTA1 CART1 PCDHB15 PCDHB12 NR2E1 IRXL1 ACTN2 PAX7 POU4F2 CDH13
REACTOME_G_ALPHA_Q_SIGNALLING_EVENTS	157	148	0.942675	11	3.57587	0.000520037	0.0593599	TACR3 NMBR TRH DGKI PROKR2 AGT GPR103 F2RL3 HTR2C ADRA1A MLNR
V$EVI1_05	137	126	0.919708	10	3.83319	0.0005545	0.0610326	A2BP1 SORCS1 HSPB2 SALL3 HOXD10 SOX11 CSMD3 POU4F2 SOX14 ISL1
SYSTEM_PROCESS	558	511	0.915771	24	2.23253	0.000558847	0.0610326	DRD4 AGT SLC5A7 MYO3A KCNB2 SIX6 HTR2C OPRM1 ADRA1A HTR1B RYR2 GRM1 NFE2 KCNA1 RAX NPY GAD2 CART GABRB2 ACTA1 NPR2 VSX1 KCNQ5 CKMT2
MORF_MAGEA9	409	362	0.885086	19	2.49428	0.000563856	0.0610326	ADCYAP1 WISP3 SIX6 HTR2C DPT ADRA1A HTR1B ZNF132 PTPRR F2RL3 CA3 ISL1 TBX5 ATP8A2 GABRB2 CDH8 HAAO PHLDB1 PAX7
V$TEF_Q6	197	175	0.888325	12	3.2833	0.000607755	0.0646515	NPTX2 IL20 SALL3 HOXD10 HOXD12 DGKI SYT6 ZFP42 PCDH11Y CYP26C1 OLFML3 ENPEP
MORF_RAD51L3	374	336	0.898396	18	2.54526	0.000617886	0.0646515	ATP8A2 ADCYAP1 WISP3 OPCML GABRB2 SIX6 HTR2C ADRA1A CDH8 HTR1B ZNF132 PTPRR HAAO PHLDB1 F2RL3 CA3 PAX7 ISL1
YNGTTNNNATT_UNKNOWN	275	254	0.923636	15	2.8108	0.000647839	0.0666744	EOMES CNTNAP2 GABRG2 ACTA1 HTR2C GABRA4 GRIN3A OTP HOXA9 POU3F1 ADARB2 PDE1C OLFML3 SOX14 NTRK1
V$CDPCR3HD_01	189	179	0.94709	12	3.20375	0.00074259	0.0731007	A2BP1 GATA4 KCNA1 HOXD10 PRDM14 JPH4 KCNB2 CSMD3 BARHL2 HAPLN1 CDH13 NTRK1
FARMER_BREAST_CANCER_CLUSTER_5	19	19	1	4	11.7109	0.000745212	0.0731007	NID2 SERPINF1 ADAM12 CTSK
NEURON_PROJECTION	20	19	0.95	4	11.7109	0.000745212	0.0731007	NEF3 CDH13 GHSR ACTN2
module_387	49	49	1	6	6.15761	0.000765273	0.0739136	MYOD1 SGCG ACTA2 ACTA1 ADAM12 CKMT2
V$PAX2_02	202	181	0.89604	12	3.16539	0.000818876	0.0778925	EPB41L3 DRD5 SLC2A14 ADCY8 GRIK3 CADPS NMBR KCNK9 SYT6 KCNQ5 CSMD3 TBX5
MORF_SUPT3H	321	288	0.897196	16	2.63658	0.000835383	0.0782767	PCDHGB7 RUFY3 WISP3 OPCML GABRB2 SIX6 HTR2C CDH8 ZNF132 PTPRR PHLDB1 F2RL3 SOX11 CA3 PAX7 ISL1
ONDER_CDH1_TARGETS_2_UP	255	234	0.917647	14	2.84471	0.000857787	0.0791939	NPTX2 NID2 ADAM12 KAL1 MAGEH1 ACTA2 ZNF22 GLRX DDR2 SERPINF1 DGKI SGNE1 OLFML3 ANKRD25
CELL_PROJECTION	105	89	0.847619	8	4.37464	0.000872876	0.079419	DNAI1 SPAG6 ACTN2 CACNA1A NEF3 MYO3A CDH13 GHSR
module_316	70	69	0.985714	7	4.9916	0.000891358	0.0799421	RYR2 GRIK3 GABRG2 KCNB2 KCNA6 GABRA2 KCNA1
module_329	51	51	1	6	5.88321	0.000949216	0.0839321	MYOD1 SGCG ACTA2 ACTA1 ADAM12 CKMT2
SYNAPTIC_TRANSMISSION	172	160	0.930233	11	3.28531	0.000995254	0.0867806	HTR1B DRD4 KCNA1 NPY GRM1 KCNQ5 SLC5A7 GAD2 CART GABRB2 HTR2C
V$OCT1_07	126	113	0.896825	9	3.83906	0.00101382	0.0871889	IRX2 IGF2AS SALL3 HOXD9 KCNQ5 MLL3 BARHL2 SCOC ISL1
NEUROPEPTIDE_RECEPTOR_ACTIVITY	22	21	0.954545	4	10.3345	0.0011106	0.0942206	TACR3 GALR1 NMBR SSTR4
YCATTAA_UNKNOWN	431	385	0.893271	19	2.33383	0.00117409	0.0982796	PCDHGB7 PABPC5 SSTR4 GRIK3 HOXD10 OPCML RUNX3 HTR2C PITX2 HAND2 A2BP1 HOXA9 FERD3L SORCS1 NPTX2 RAX GDF10 NR2E1 CSMD3
NEGATIVE_REGULATION_OF_RESPONSE_TO_STIMULUS	11	10	0.909091	3	18.7753	0.00120277	0.0993553	LEP CART GHSR
TTANTCA_UNKNOWN	718	638	0.888579	27	2.00364	0.00124268	0.101319	ADCYAP1 ADCY8 CD226 PCSK1 RUNX3 HTR2C PITX2 TMEFF2 OTP A2BP1 HOXA9 PTPRR DGKI RYR2 RASSF1 ISL1 NPTX2 GAL3ST3 GFRA1 GABRB1 LHX5 VSX1 NR2E1 DNAI1 PCDH11Y BARHL2 SOX14
BEHAVIOR	149	141	0.946309	10	3.39061	0.00132292	0.103127	KAL1 ADCY8 NPY LEP CART HTR2C OPRM1 C7orf16 CDH13 GHSR
SECOND_MESSENGER_MEDIATED_SIGNALING	146	141	0.965753	10	3.39061	0.00132292	0.103127	NMBR HTR1B DRD5 GALR1 SSTR4 ADCYAP1 NPY F2RL3 OPRM1 CDH13
NEUROPEPTIDE_BINDING	23	22	0.956522	4	9.75867	0.00133356	0.103127	TACR3 GALR1 NMBR SSTR4
KEGG_CALCIUM_SIGNALING_PATHWAY	178	166	0.932584	11	3.1568	0.00134247	0.103127	TACR3 DRD5 PDE1C ADCY8 PLCD1 RYR2 GRM1 CACNA1A ADCY4 HTR2C ADRA1A
module_512	37	37	1	5	6.8788	0.001347	0.103127	SGCG ACTA2 ACTA1 ADAM12 CKMT2
SIGNAL_TRANSDUCTION	1598	1483	0.928035	51	1.64946	0.00136366	0.103145	TACR3 DRD4 DRD5 UNQ739 TRHDE PTPRT GRM6 GRM1 RASSF1 CARHSP1 GPR75 TEK PRLHR AGT SSTR4 ADCYAP1 GRIK3 GRIA4 ADRA1A C7orf16 MLNR HTR1B TP73 FLT4 CART VIPR2 IL20 OPRM1 DDR2 EFS NTRK1 NPY GDF10 NPR2 GHSR PENK TRH SOCS2 WISP3 CD226 NMBR F2RL3 NR1I3 GALR1 GABRG2 GABRB2 GABRB1 GABRA4 GABRA2 CDKN2A CDH13
REACTOME_AMINE_LIGAND_BINDING_RECEPTORS	42	38	0.904762	5	6.66997	0.00152292	0.11382	HTR2C ADRA1A HTR1B DRD4 DRD5
module_95	511	425	0.831703	20	2.22112	0.00155699	0.114997	PLCD1 MYO3A HSPB2 PTPRR DGKI BHMT KCNS2 IRF4 PSCA TBX5 KCNB1 PCDHB15 GABRA2 MEGF11 KCNV1 SOX1 CDO1 CSMD3 AJAP1 CPA1
module_163	516	428	0.829457	20	2.2043	0.0016919	0.123509	PLCD1 MYO3A HSPB2 PTPRR DGKI BHMT KCNS2 IRF4 PSCA TBX5 KCNB1 PCDHB15 GABRA2 MEGF11 KCNV1 SOX1 CDO1 CSMD3 AJAP1 CPA1
TGATTTRY_V$GFI1_01	243	226	0.930041	13	2.721	0.00184916	0.131896	DRD5 PSPN ADCY8 CARD11 HOXD9 HOXD10 CD226 SIX6 PITX2 HOXA9 JPH4 POU4F2 CDH13
TRANSMISSION_OF_NERVE_IMPULSE	187	173	0.925134	11	3.01891	0.00186739	0.131896	HTR1B DRD4 KCNA1 NPY GRM1 KCNQ5 SLC5A7 GAD2 CART GABRB2 HTR2C
TAKADA_GASTRIC_CANCER_COPY_NUMBER_DN	24	24	1	4	8.78425	0.00186982	0.131896	TEK CDKN2A A2BP1 DMRT3
V$POU3F2_02	204	175	0.857843	11	2.98168	0.00204477	0.142634	NPTX2 SALL3 HOXD9 HOXD10 HIST1H3C GABRG2 PCDH8 FERD3L BARHL2 ISL1 CDH13
PEPTIDE_BINDING	82	80	0.97561	7	4.23592	0.00212789	0.145525	TACR3 F2RL3 NMBR OPCML OPRM1 GALR1 SSTR4
NEUROPEPTIDE_HORMONE_ACTIVITY	12	12	1	3	14.5967	0.00213257	0.145525	ADCYAP1 PENK NPY
ACEVEDO_LIVER_CANCER_WITH_H3K27ME3_DN	226	151	0.668142	10	3.14792	0.00220529	0.148869	PCDHGB7 ATP8A2 PCDHGB4 HIST1H4F FLJ23514 CRMP1 A2BP1 FRMPD4 PCDH11Y CDKN2A
V$ATF1_Q6	191	178	0.931937	11	2.9275	0.00233632	0.154394	KCNA6 NR2E1 LOXL3 ADARB2 SOX11 HS3ST2 GABRG2 PCSK1 KCTD8 HTR2C ISL1
V$SMAD_Q6	191	178	0.931937	11	2.9275	0.00233632	0.154394	IRX2 WT1 NFE2 KCNA1 ADCY8 KCNQ5 GABRB1 CADPS EVX1 PRX DIO3
HANN_RESISTANCE_TO_BCL2_INHIBITOR_DN	46	42	0.913043	5	5.94747	0.00239882	0.154445	OTP POU4F2 IGSF21 HSPA1A DLK1
TRANSMEMBRANE_RECEPTOR_PROTEIN_TYROSINE_KINASE_ACTIVITY	43	42	0.976744	5	5.94747	0.00239882	0.154445	DDR2 EPHA5 TEK FLT4 NTRK1
V$HSF_Q6	143	128	0.895105	9	3.35154	0.00241678	0.154445	HSPB2 ADCYAP1 GRIA4 MYOD1 HSPA1A GAD2 PCSK1 OLFML3 CNNM1
module_11	526	505	0.960076	22	2.05056	0.00243551	0.154445	PLXNB1 AGT CNTNAP2 PCSK1 CRMP1 ACSL6 EFS CACNA1A MAGI2 EPB41L3 KAL1 NPY GAD2 NEF3 DPYSL4 OLFM1 CART GABRG2 PENK AMT SGNE1 PTPRN
module_63	210	206	0.980952	12	2.75264	0.00246514	0.154762	KCNA6 KCNA1 GRIK3 GFRA1 GABRG2 KCNB2 GABRA2 DDR2 GPR75 TNFRSF1B PTPRN TEK
