# Supplementary material for: Role of DNA Methylation and Epigenetic Silencing of HAND2 in Endometrial Cancer Development
Source: PLoS Med. 2013 Nov 12;10(11):e1001551. doi: 10.1371/journal.pmed.1001551 (PMC3825654; doi:10.1371/journal.pmed.1001551)
Supplement: Table S8 — Gene Set Enrichment Analysis of the top hypomethylated genes in endometrial cancer. (XLS) [file pmed.1001551.s020.xls]

## Sheet: table S8
Supplementary table S8: Gene Set Enrichment Analysis (GSEA) of the top hypomethylated genes in endometrial cancer. GSEA was done using a one-tailed Fisher’s exact test of the top 52 hypomethylated genes (there were 52 hypomethylated unique genes among the top ranked 500 CpGs) in endometrial cancer (compared to non-neoplastic endometrium) in Set 1 against the Molecular Signatures Database (MSigDB,…
Gene List	nList	nRep	fRep	nOVLAP	OR	pvalue	adjPval	Genes
ZAIDI_OSTEOBLAST_TRANSCRIPTION_FACTORS	6	6	1	2	143.478	0.000187612	0.527664	DLX5 MSX1
module_410	35	34	0.971429	3	28.4234	0.000240905	0.527664	FCN2 CSPG3 FCN1
module_96	36	35	0.972222	3	27.5371	0.000262824	0.527664	FCN2 CSPG3 FCN1
PARK_APL_PATHOGENESIS_DN	38	38	1	3	25.1806	0.000336199	0.527664	GAL PRTN3 CES1
PHAGOCYTOSIS	17	17	1	2	38.3846	0.00165856	1	FCN2 FCN1
NIKOLSKY_BREAST_CANCER_17Q21_Q25_AMPLICON	335	261	0.779104	5	5.89368	0.00237385	1	TMC6 CD300E CD300LB MGC15523 CD300LF
NAKAYAMA_SOFT_TISSUE_TUMORS_PCA2_DN	80	76	0.95	3	12.0435	0.00254552	1	BST2 MEST CES1
MESODERM_DEVELOPMENT	22	22	1	2	28.8036	0.00278499	1	MEST TRIM15
ANTIGEN_BINDING	28	23	0.821429	2	27.4363	0.00304325	1	FCN2 FCN1
FARMER_BREAST_CANCER_APOCRINE_VS_BASAL	330	302	0.915152	5	5.0656	0.00443337	1	FCN2 CES1 SLC22A18 PRKCBP1 SERPINB5
LENAOUR_DENDRITIC_CELL_MATURATION_DN	100	95	0.95	3	9.54777	0.00477814	1	FCN1 CES1 SERPINA1
SUGAR_BINDING	34	32	0.941176	2	19.1999	0.00584456	1	FCN2 FCN1
AMIT_SERUM_RESPONSE_480_MCF10A	39	35	0.897436	2	17.4523	0.00696321	1	SERPINB5 SPRR1A
IMMUNE_EFFECTOR_PROCESS	38	37	0.973684	2	16.4427	0.00775859	1	FCN2 FCN1
SABATES_COLORECTAL_ADENOMA_UP	134	114	0.850746	3	7.90169	0.00791465	1	UNQ2541 SERPINB5 MSX1
GAL_LEUKEMIC_STEM_CELL_DN	244	222	0.909836	4	5.43672	0.00816327	1	MS4A3 FCN1 SERPINA1 PRTN3
KRASNOSELSKAYA_ILF3_TARGETS_DN	39	38	0.974359	2	15.9926	0.00817095	1	GAL OLFM1
MORF_PML	129	116	0.899225	3	7.7609	0.00830071	1	SSTR5 TUBGCP2 MSX1
DUNNE_TARGETS_OF_AML1_MTG8_FUSION_UP	47	39	0.829787	2	15.5599	0.00859299	1	MS4A3 SELPLG
WONG_ENDMETRIUM_CANCER_DN	42	39	0.928571	2	15.5599	0.00859299	1	CRISPLD2 OLFM1
TARTE_PLASMA_CELL_VS_PLASMABLAST_UP	391	367	0.938619	5	4.13725	0.00992934	1	FCN1 KCNQ1 MSX1 SPRR1A SERPINA1
TISSUE_DEVELOPMENT	137	130	0.948905	3	6.89796	0.0113132	1	SPRR1A TRIM15 MEST
FULCHER_INFLAMMATORY_RESPONSE_LECTIN_VS_LPS_DN	454	385	0.848018	5	3.93636	0.0120373	1	FCN1 MS4A7 KCNQ1 PARVG CES1
DOANE_BREAST_CANCER_ESR1_DN	48	47	0.979167	2	12.7857	0.0123092	1	GAL SERPINB5
POMEROY_MEDULLOBLASTOMA_DESMOPLASIC_VS_CLASSIC_UP	51	48	0.941176	2	12.5085	0.0128151	1	SLC1A2 OLFM1
POMEROY_MEDULLOBLASTOMA_DESMOPLASIC_VS_CLASSIC_DN	51	48	0.941176	2	12.5085	0.0128151	1	SLC1A2 OLFM1
HUANG_DASATINIB_RESISTANCE_DN	58	48	0.827586	2	12.5085	0.0128151	1	C14orf93 SLC1A2
PEPTIDE_RECEPTOR_ACTIVITY	50	49	0.98	2	12.2429	0.0133301	1	NPBWR2 SSTR5
module_234	53	52	0.981132	2	11.5065	0.0149281	1	DLX5 MSX1
HUPER_BREAST_BASAL_VS_LUMINAL_UP	54	54	1	2	11.0627	0.016037	1	SERPINB5 SPRR1A
LEE_LIVER_CANCER_CIPROFIBRATE_UP	58	55	0.948276	2	10.8548	0.0166044	1	SPRR1A CBFA2T3
TESAR_ALK_TARGETS_HUMAN_ES_5D_UP	5	5	1	1	70.5125	0.0178114	1	MSX1
HADDAD_T_LYMPHOCYTE_AND_NK_PROGENITOR_DN	63	59	0.936508	2	10.0879	0.0189583	1	MS4A3 PRTN3
ZHU_CMV_ALL_UP	60	59	0.983333	2	10.0879	0.0189583	1	GAL MSX1
NIKOLSKY_BREAST_CANCER_7Q21_Q22_AMPLICON	76	60	0.789474	2	9.91418	0.0195676	1	PPP1R9A DLX5
chr9q34	228	162	0.710526	3	5.49924	0.0203068	1	FCN2 FCN1 OLFM1
V$E2A_Q2	182	162	0.89011	3	5.49924	0.0203068	1	SELPLG SH3TC1 CBFA2T3
TCTATGA,MIR-376A,MIR-376B	72	62	0.861111	2	9.58317	0.0208106	1	DLX5 CRISPLD2
REACTOME_PEPTIDE_LIGAND_BINDING_RECEPTORS	173	165	0.953757	3	5.39633	0.0213037	1	GAL NPBWR2 SSTR5
NIELSEN_GIST_VS_SYNOVIAL_SARCOMA_UP	6	6	1	1	56.4638	0.0213362	1	DLX5
REACTOME_G_ALPHA_I_SIGNALLING_EVENTS	177	167	0.943503	3	5.32979	0.021983	1	GAL NPBWR2 SSTR5
LOPEZ_MBD_TARGETS	873	795	0.910653	7	2.69546	0.0226317	1	GAL SELPLG FCN1 SLC22A18 PARVG VHL SERPINA1
MORF_MYC	72	65	0.902778	2	9.12627	0.0227353	1	MSX1 SSTR5
FERNANDEZ_BOUND_BY_MYC	176	171	0.971591	3	5.20102	0.0233772	1	GAL VHL PRTN3
TONKS_TARGETS_OF_RUNX1_RUNX1T1_FUSION_HSC_DN	186	172	0.924731	3	5.17017	0.0237331	1	MS4A3 SELPLG CBFA2T3
BASAKI_YBX1_TARGETS_DN	370	306	0.827027	4	3.90138	0.0238473	1	PPP1R9A SLC22A18 BST2 SERPINA1
CARBOHYDRATE_BINDING	72	67	0.930556	2	8.84365	0.0240578	1	FCN2 FCN1
V$ETS1_B	188	174	0.925532	3	5.10781	0.0244538	1	OLFM1 KCNQ1 CBFA2T3
SAMOLS_TARGETS_OF_KHSV_MIRNAS_UP	8	7	0.875	1	47.043	0.0248485	1	GAL
YE_METASTATIC_LIVER_CANCER	7	7	1	1	47.043	0.0248485	1	SERPINB5
V$ICSBP_Q6	190	176	0.926316	3	5.04834	0.0251863	1	BST2 CITED4 MSX1
WU_CELL_MIGRATION	183	177	0.967213	3	5.01908	0.025557	1	BST2 MEST SERPINB5
TAKEDA_TARGETS_OF_NUP98_HOXA9_FUSION_6HR_UP	85	70	0.823529	2	8.45294	0.0260995	1	ST6GALNAC1 MSX1
WALLACE_PROSTATE_CANCER_RACE_DN	87	71	0.816092	2	8.32852	0.0267953	1	PRKCBP1 MEST
YAMASHITA_LIVER_CANCER_STEM_CELL_DN	75	71	0.946667	2	8.32852	0.0267953	1	HNF4A CES1
MORF_FDXR	207	182	0.879227	3	4.87747	0.0274548	1	SSTR5 TUBGCP2 MSX1
CELL_PROLIFERATION_GO_0008283	501	478	0.954092	5	3.14154	0.0278462	1	SSTR5 CBFA2T3 BST2 VHL PRTN3
DORN_ADENOVIRUS_INFECTION_24HR_UP	8	8	1	1	40.3448	0.0283485	1	SERPINB5
REACTOME_RECRUITMENT_OF_NUMA_TO_MITOTIC_CENTROSOMES	11	8	0.727273	1	40.3448	0.0283485	1	TUBGCP2
RICKMAN_HEAD_AND_NECK_CANCER_E	87	75	0.862069	2	7.87047	0.0296527	1	ST6GALNAC1 CES1
MORF_JAK3	86	76	0.883721	2	7.76366	0.0303853	1	MSX1 SSTR5
RESPONSE_TO_TOXIN	10	9	0.9	1	35.2998	0.0318362	1	CES1
module_165	78	78	1	2	7.55855	0.0318721	1	FCN1 PRTN3
ZHANG_RESPONSE_TO_IKK_INHIBITOR_AND_TNF_UP	218	195	0.894495	3	4.54347	0.0327334	1	TRIM15 CITED4 SPRR1A
V$OCT_C	212	196	0.924528	3	4.51957	0.03316	1	CBFA2T3 BST2 SLC1A2
PEPTIDE_BINDING	82	80	0.97561	2	7.36408	0.0333871	1	NPBWR2 SSTR5
module_84	531	504	0.949153	5	2.97235	0.0339002	1	FCN1 MS4A7 CES1 SELPLG SERPINA1
ZHANG_TARGETS_OF_EWSR1_FLI1_FUSION	87	82	0.942529	2	7.17947	0.0349301	1	OLFM1 MSX1
RGAGGAARY_V$PU1_Q6	380	346	0.910526	4	3.43536	0.0352185	1	CBFA2T3 MSX1 KCNQ1 SH3TC1
MCCOLLUM_GELDANAMYCIN_RESISTANCE_UP	10	10	1	1	31.3897	0.0353116	1	ST6GALNAC1
WU_ALZHEIMER_DISEASE_UP	11	10	0.909091	1	31.3897	0.0353116	1	CBFA2T3
GUTIERREZ_WALDENSTROEMS_MACROGLOBULINEMIA_2	11	10	0.909091	1	31.3897	0.0353116	1	MS4A3
JAATINEN_HEMATOPOIETIC_STEM_CELL_DN	222	206	0.927928	3	4.29378	0.037586	1	FCN1 CRISPLD2 SERPINA1
GRAHAM_CML_QUIESCENT_VS_CML_DIVIDING_DN	11	11	1	1	28.2609	0.0387747	1	MS4A3
HOEGERKORP_CD44_TARGETS_DIRECT_DN	11	11	1	1	28.2609	0.0387747	1	SERPINA1
ACEVEDO_LIVER_CANCER_WITH_H3K9ME3_UP	141	87	0.617021	2	6.75363	0.0389062	1	MS4A3 SPRR1A
RIGGI_EWING_SARCOMA_PROGENITOR_UP	413	358	0.866828	4	3.31609	0.0391526	1	BST2 CES1 MSX1 SH3TC1
ORGAN_DEVELOPMENT	567	528	0.931217	5	2.8311	0.040171	1	DLX5 MEST TRIM15 MSX1 SPRR1A
CALCIUM_ION_BINDING	100	90	0.9	2	6.52257	0.041371	1	FCN2 FCN1
HELLER_HDAC_TARGETS_SILENCED_BY_METHYLATION_UP	403	365	0.905707	4	3.25018	0.0415601	1	GAL CRISPLD2 MSX1 SERPINB5
ROYLANCE_BREAST_CANCER_16Q_COPY_NUMBER_DN	17	12	0.705882	1	25.6962	0.0422257	1	CES1
SA_PROGRAMMED_CELL_DEATH	12	12	1	1	25.6962	0.0422257	1	CES1
DELAYED_RECTIFIER_POTASSIUM_CHANNEL_ACTIVITY	12	12	1	1	25.6962	0.0422257	1	KCNQ1
V$IRF2_01	100	93	0.93	2	6.30627	0.0438935	1	BST2 MSX1
IMMUNE_RESPONSE	232	220	0.948276	3	4.01295	0.0442667	1	FCN2 FCN1 BST2
NIKOLSKY_BREAST_CANCER_16P13_AMPLICON	120	95	0.791667	2	6.16982	0.0456064	1	TPSD1 SSTR5
YAMASHITA_LIVER_CANCER_WITH_EPCAM_DN	14	13	0.928571	1	23.5579	0.0456645	1	CES1
CORNIFIED_ENVELOPE	13	13	1	1	23.5579	0.0456645	1	SPRR1A
CELL_FATE_COMMITMENT	13	13	1	1	23.5579	0.0456645	1	TRIM15
SATO_SILENCED_BY_METHYLATION_IN_PANCREATIC_CANCER_1	415	377	0.908434	4	3.14294	0.0458807	1	BST2 HNF4A MSX1 SERPINA1
module_177	101	97	0.960396	2	6.03916	0.0473438	1	BST2 VHL
module_75	391	384	0.982097	4	3.08353	0.0485139	1	FCN2 FCN1 BST2 CES1
LEE_INTRATHYMIC_T_PROGENITOR	15	14	0.933333	1	21.7254	0.0490912	1	MEST
BIOCARTA_GRANULOCYTES_PATHWAY	14	14	1	1	21.7254	0.0490912	1	SELPLG
TISSUE_MORPHOGENESIS	14	14	1	1	21.7254	0.0490912	1	TRIM15
KERATINOCYTE_DIFFERENTIATION	15	14	0.933333	1	21.7254	0.0490912	1	SPRR1A
VERHAAK_AML_WITH_NPM1_MUTATED_DN	246	234	0.95122	3	3.76624	0.051502	1	MS4A3 MEST PRTN3
LIU_BREAST_CANCER	16	15	0.9375	1	20.1824	0.0525058	1	FCN2
BIOCARTA_HIF_PATHWAY	15	15	1	1	20.1824	0.0525058	1	VHL
module_401	16	15	0.9375	1	20.1824	0.0525058	1	CES1
