# Supplementary material for: Role of DNA Methylation and Epigenetic Silencing of HAND2 in Endometrial Cancer Development
Source: PLoS Med. 2013 Nov 12;10(11):e1001551. doi: 10.1371/journal.pmed.1001551 (PMC3825654; doi:10.1371/journal.pmed.1001551)
Supplement: Table S9 — Ranked list of top 19 epigenetic modules from the epigenome-interactome analysis. (XLS) [file pmed.1001551.s021.xls]

## Sheet: table S9
Supplementary table S9: Ranked list of top 19 EpiMods, all significant at an adjusted P<0.05. Briefly, for each of the top 100 cancer associated CpGs (mapped to corresponding Entrez ID) we applied a community detection algorithm to find subnetworks containing this seed which represented differential methylation hotspots. The degree of differential methylation is indicated by the Modularity score …
CpG(Seed)	EntrezID(Seed)	Symbol(Seed)	Size	Mod	P
cg01580681	9464	HAND2	20	5.07529	<0.001
cg25266232	1630	DCC	25	4.62774	<0.001
cg19125606	183	AGT	15	4.49502	<0.001
cg17963840	148	ADRA1A	14	4.28349	0.005
cg01939681	2561	GABRB2	20	4.21071	<0.001
cg21475402	63827	BCAN	10	4.18915	0.016
cg00708598	11061	LECT1	20	4.17334	0.003
cg14262937	4988	OPRM1	14	4.12751	0.021
cg19594666	3952	LEP	12	3.76557	0.015
cg05158615	4852	NPY	54	3.7171	<0.001
cg03770548	64403	CDH24	11	3.68034	0.036
cg03544320	1400	CRMP1	32	3.44951	0.033
cg10217445	10215	OLIG2	29	3.39206	0.009
cg13547644	58	ACTA1	89	3.3433	0.006
cg05902852	9863	MAGI2	17	3.06932	0.037
cg02622316	9753	ZNF96	15	3.04283	0.02
cg05307923	105	ADARB2	15	3.04283	0.032
cg15233681	3554	IL1R1	28	2.92738	0.038
cg18349835	7434	VIPR2	22	2.84282	0.048
