# Supplementary material for: Role of DNA Methylation and Epigenetic Silencing of HAND2 in Endometrial Cancer Development
Source: PLoS Med. 2013 Nov 12;10(11):e1001551. doi: 10.1371/journal.pmed.1001551 (PMC3825654; doi:10.1371/journal.pmed.1001551)
Supplement: Table S10 — Detailed compositions of the top 19 epigenetic modules. (XLS) [file pmed.1001551.s022.xls]

## Sheet: table S10
Supplementary table S10: Detailed compositions of the top 19 EpiMods. For each EpiMod we list the CpG ids (and Entrez IDs + gene symbols) making up the EpiMod, together with their t-statistics of differential methylation change (+ve values indicate hypermethylation in cancer) and corresponding P-values. Those with P<0.1 are colour coded in yellow.
HAND2 (20 genes)
CpG	EntrezID	Symbol	t	P
cg01580681	9464	HAND2	15.8	2e-25
cg01868782	23493	HEY2	0.11	0.909544
cg18722841	401	PHOX2A	16.44	4e-28
cg21073927	2626	GATA4	6.59	4e-09
cg20164558	5528	PPP2R5D	-0.49	0.629726
cg25462291	26508	HEYL	3.39	0.00108886
cg07175883	3239	HOXD13	1.78	0.0795637
cg19721889	9421	HAND1	4.78	9.94e-06
cg16353413	1059	CENPB	-0.97	0.339808
cg03298413	1388	CREBL1	-0.03	0.976035
cg10281002	6910	TBX5	5.7	2.3e-07
cg01282074	1482	NKX2-5	0.29	0.772499
cg00462311	4776	NFATC4	-1.9	0.0648991
cg19182048	51621	KLF13	0.81	0.422632
cg27465531	51360	MBTPS2	3.47	0.00108934
cg19496782	2627	GATA6	-0.46	0.644888
cg13274713	6909	TBX2	1.27	0.209427
cg03930357	8720	MBTPS1	-1.42	0.165032
cg06812033	85407	NKD1	-0.57	0.572581
cg25349574	23125	CAMTA2	0.57	0.571814
DCC (25 genes)
CpG	EntrezID	Symbol	t	P
cg25266232	1630	DCC	16.62	7e-27
cg12893143	90249	UNC5A	0.13	0.897897
cg17875156	9423	NTN1	-0.44	0.665213
cg24602243	7204	TRIO	-1.66	0.1088
cg19118812	9844	ELMO1	-0.13	0.894834
cg02612026	842	CASP9	0.04	0.964614
cg09433780	26060	APPL	-0.59	0.561635
cg10784785	6477	SIAH1	0.08	0.936927
cg24856383	6478	SIAH2	-0.98	0.333817
cg27254601	4150	MAZ	-0.53	0.596823
cg07862358	4651	MYO10	-1.51	0.142823
cg03729431	136	ADORA2B	-0.32	0.750217
cg05871136	219699	UNC5B	4.07	0.00013835
cg10520887	8633	UNC5C	-0.05	0.960706
cg11719157	5306	PITPNA	-2.49	0.0161859
cg10818284	6855	SYP	-2.43	0.0194447
cg13500819	51237	PACAP	-3.13	0.00268126
cg24362401	5289	PIK3C3	-1.39	0.173752
cg09377486	112401	BIRC8	2.32	0.0253087
cg24606773	23011	RAB21	-1.43	0.163969
cg02226939	642	BLMH	-0.47	0.643956
cg11609760	2245	FGD1	5.51	4.7e-07
cg22571217	1612	DAPK1	0.01	0.99119
cg19107595	23089	PEG10	1.29	0.202728
cg04078251	3835	KIF22	-1.38	0.177063
AGT (15 genes)
CpG	EntrezID	Symbol	t	P
cg19125606	183	AGT	10.69	2e-16
cg08020808	1215	CMA1	-3.79	0.0004311
cg15357945	5553	PRG2	-0.15	0.884724
cg16191875	186	AGTR2	1.72	0.0929481
cg08784110	4142	MAS1	0.32	0.75415
cg08559914	59272	ACE2	1.95	0.0556089
cg20773127	2028	ENPEP	10.38	1e-16
cg04048259	1908	EDN3	5.91	1.3e-07
cg17784922	3792	KEL	0.04	0.964795
cg27238470	1907	EDN2	-5.12	7.83e-06
cg18003135	1910	EDNRB	0.81	0.421513
cg06093279	57509	MTUS1	-0.3	0.764784
cg02131967	1636	ACE	2.04	0.0450732
cg15926585	1312	COMT	-4.87	5.5e-06
cg08268266	9516	LITAF	-1.46	0.151229
ADRA1A (14 genes)
CpG	EntrezID	Symbol	t	P
cg17963840	148	ADRA1A	16.26	8e-28
cg11934695	146	ADRA1D	6.96	7e-10
cg21004129	3577	IL8RA	-4.03	0.00013257
cg13739417	3579	IL8RB	-1.03	0.305543
cg25432696	6372	CXCL6	5.8	1.1e-07
cg16249454	2920	CXCL2	3.44	0.00096392
cg10088985	6374	CXCL5	2.8	0.00637229
cg05641882	2921	CXCL3	0.34	0.735844
cg15585987	54212	SNTG1	-1.73	0.0883776
cg25806808	2919	CXCL1	6.61	6e-09
cg17020834	2890	GRIA1	5.49	6.3e-07
cg08598221	6641	SNTB1	2.47	0.0169342
cg00424946	6645	SNTB2	-0.69	0.493495
cg13294594	22983	MAST1	-0.61	0.547932
GABRB2 (20 genes)
CpG	EntrezID	Symbol	t	P
cg01939681	2561	GABRB2	10.11	5e-15
cg00302793	5530	PPP3CA	-1.44	0.162506
cg18003791	2556	GABRA3	-3.31	0.0017403
cg02065387	2554	GABRA1	4.17	9.714e-05
cg12294121	2560	GABRB1	9.05	5e-14
cg15940569	2562	GABRB3	2.21	0.0305256
cg18219951	2566	GABRG2	-1.87	0.0683367
cg03593419	2557	GABRA4	7.23	7e-10
cg11714014	55879	GABRQ	-0.16	0.877035
cg03469082	2565	GABRG1	-0.93	0.35803
cg27592112	2567	GABRG3	-0.35	0.724641
cg22672790	2559	GABRA6	-3.78	0.00041847
cg06825142	1815	DRD4	13.23	3e-22
cg10722799	54102	CLIC6	5.42	1.01e-06
cg09936561	1816	DRD5	13.4	1e-22
cg17142149	10231	DSCR1L1	-0.93	0.3566
cg02273078	9097	USP14	-1.25	0.222781
cg25766774	51304	ZDHHC3	3.03	0.00354768
cg23659398	5533	PPP3CC	5.03	3.44e-06
cg15061008	23523	CABIN1	0.68	0.502985
BCAN (10 genes)
CpG	EntrezID	Symbol	t	P
cg21475402	63827	BCAN	10.04	2e-15
cg01092036	4317	MMP8	2.65	0.0112365
cg14448116	9507	ADAMTS4	0.02	0.980867
cg25511807	4316	MMP7	-0.28	0.777584
cg22658979	4322	MMP13	1.13	0.265566
cg02061229	4319	MMP10	-2.2	0.0331161
cg17812431	7369	UMOD	-3.92	0.00018346
cg23356993	7077	TIMP2	-0.4	0.693514
cg18727700	27286	SRPX2	6.69	5e-09
cg08190291	11096	ADAMTS5	1.46	0.147895
LECT1 (20 genes)
CpG	EntrezID	Symbol	t	P
cg00708598	11061	LECT1	13.36	6e-22
cg03980304	3566	IL4R	-0.99	0.331087
cg16862361	7498	XDH	1.06	0.295116
cg25735280	23037	PDZK3	-0.53	0.602471
cg17004162	4240	MFGE8	-1.15	0.258136
cg19549068	1191	CLU	0.34	0.737123
cg25995460	712	C1QA	-6.8	2e-09
cg01594214	10924	SMPDL3A	-0.18	0.858985
cg00136477	714	C1QC	-7.17	3e-10
cg17439694	1356	CP	-3.6	0.00069336
cg03941108	713	C1QB	-8.4	9e-13
cg15565872	5806	PTX3	-1.08	0.288382
cg02097420	3273	HRG	3.59	0.00064031
cg16236875	715	C1R	0.11	0.915894
cg05538432	716	C1S	3	0.00465163
cg26705553	64386	MMP25	5.7	2.7e-07
cg07011110	696	BTN1A1	-1.23	0.223092
cg09179845	730	C7	3.74	0.00033972
cg05825950	1378	CR1	0.49	0.626971
cg12631737	2526	FUT4	0.8	0.424509
OPRM1 (14 genes)
CpG	EntrezID	Symbol	t	P
cg14262937	4988	OPRM1	10.29	2e-16
cg12400881	5493	PPL	1.31	0.197242
cg19869139	4985	OPRD1	-2.27	0.0257849
cg26482939	2769	GNA15	-5.33	1.1e-06
cg21968580	11080	DNAJB4	-2.88	0.00587125
cg26151675	1269	CNR2	-3.67	0.00045664
cg25990647	4986	OPRK1	1.3	0.196588
cg20542800	1241	LTB4R	2.25	0.0278939
cg26424956	2914	GRM4	-6.89	3e-09
cg02218260	2912	GRM2	-0.29	0.771377
cg24276445	1268	CNR1	-2.34	0.0236358
cg02309594	3061	HCRTR1	0.81	0.42183
cg04748704	1129	CHRM2	0.35	0.730992
cg11450001	23710	GABARAPL1	0.84	0.401457
LEP (12 genes)
CpG	EntrezID	Symbol	t	P
cg19594666	3952	LEP	11.49	5e-15
cg21655790	3953	LEPR	-0.33	0.74653
cg04527918	7349	UCN	6.15	5e-08
cg16293105	946	SIGLEC6	1.75	0.0842562
cg21842274	1393	CRHBP	-0.31	0.758211
cg04922810	1395	CRHR2	7.49	2e-10
cg10135708	90226	UCN2	2.21	0.0321614
cg18640030	1392	CRH	0.77	0.444424
cg26644395	114131	UCN3	-0.55	0.585633
cg04856689	1394	CRHR1	-0.85	0.399428
cg17506742	3588	IL10RB	-0.38	0.707034
cg17982671	282617	IL28B	-2.71	0.00868125
NPY (54 genes)
CpG	EntrezID	Symbol	t	P
cg05158615	4852	NPY	12.22	2e-20
cg03535648	5367	PMCH	4.42	3.468e-05
cg02037013	4160	MC4R	4.31	4.518e-05
cg01941619	4225	MEP1B	2.72	0.00838549
cg13975625	4889	NPY5R	7.73	5e-11
cg26745540	4886	NPY1R	0.13	0.896411
cg14662756	8620	NPFF	5.83	1.1e-06
cg26656113	10886	NPFFR2	5.5	9.1e-07
cg27504805	4887	NPY2R	6.11	3e-08
cg20491707	5540	PPYR1	7.69	4e-11
cg09467501	5697	PYY	0.34	0.734182
cg20134215	84539	MCHR2	10.58	4e-17
cg04879235	5539	PPY	-0.98	0.333527
cg20249919	5046	PCSK6	2.1	0.0391923
cg06264060	2847	GPR24	2.71	0.00967213
cg16790239	4157	MC1R	1	0.323711
cg23187653	5122	PCSK1	5.84	1.3e-07
cg07374632	27344	PCSK1N	-0.17	0.862171
cg15583072	3375	IAPP	0.15	0.881061
cg05846716	5126	PCSK2	3.17	0.00240778
cg15787039	6447	SGNE1	12.78	2e-21
cg05556020	5972	REN	2.69	0.00856718
cg08026144	5125	PCSK5	-0.04	0.96516
cg04176254	181	AGRP	-0.48	0.63352
cg16302441	5443	POMC	-2.97	0.00405617
cg14654926	2255	FGF10	6.3	2e-08
cg12853521	4161	MC5R	-0.12	0.903804
cg03658707	434	ASIP	-0.35	0.726445
cg19226099	4159	MC3R	-1.79	0.0768856
cg21596317	5066	PAM	-1.52	0.138734
cg19954739	116225	ZMYND19	0.76	0.451588
cg05159732	3060	HCRT	-1.5	0.138012
cg13948987	3062	HCRTR2	9.26	2e-14
cg10777851	4345	CD200	-2.59	0.0136972
cg04070847	131450	CD200R1	-2.05	0.0461789
cg02309594	3061	HCRTR1	0.81	0.42183
cg23357981	2922	GRP	7.3	3e-10
cg13401681	2925	GRPR	-0.71	0.481127
cg16019620	4224	MEP1A	1.81	0.0761103
cg18714560	6343	SCT	-5.71	1.6e-07
cg22502171	2796	GNRH1	2.66	0.0101756
cg27219973	2798	GNRHR	0.52	0.606844
cg26266326	2641	GCG	1.59	0.117656
cg20261915	9340	GLP2R	-5.14	3.91e-06
cg25014318	2740	GLP1R	4.25	6.183e-05
cg06731599	10159	ATP6AP2	2.64	0.010546
cg08731300	8325	FZD8	0.18	0.856007
cg23912721	26061	PHYH2	0.3	0.763396
cg26812418	1363	CPE	-2.41	0.0208338
cg01009664	7200	TRH	11.61	3e-16
cg22268164	7201	TRHR	0.2	0.845323
cg00689014	2520	GAST	1.04	0.301152
cg26520371	4074	M6PR	-1.18	0.24817
cg15250797	6344	SCTR	5.12	2.02e-06
CDH24 (11 genes)
CpG	EntrezID	Symbol	t	P
cg03770548	64403	CDH24	10.93	2e-17
cg22563697	84988	PPP1R16A	5.56	1.54e-06
cg04583874	4062	LY6H	6.16	2e-08
cg20789620	79187	FSD1	-3.44	0.000946
cg08465774	3620	INDO	1.16	0.250933
cg27161973	55661	DDX27	-0.1	0.920837
cg16777839	29085	PHPT1	1.67	0.0992875
cg21226225	7296	TXNRD1	-0.19	0.849083
cg15361231	51022	GLRX2	-1.86	0.066616
cg27076046	29947	DNMT3L	2.75	0.00855544
cg03878377	51187	C15orf15	1.78	0.0783157
CRMP1 (32 genes)
CpG	EntrezID	Symbol	t	P
cg03544320	1400	CRMP1	10.46	7e-17
cg18213440	10342	TFG	-1.11	0.277552
cg25737836	8888	MCM3AP	-3.39	0.00147725
cg24241455	27252	KLHL20	-1.7	0.098501
cg09009042	5511	PPP1R8	-0.46	0.647663
cg00943950	7320	UBE2B	-0.5	0.621942
cg23539966	57142	RTN4	-0.57	0.568317
cg20104688	7083	TK1	-1.04	0.306256
cg07935151	57819	LSM2	0.03	0.974249
cg26927807	55643	BTBD2	0.92	0.360803
cg03161112	7572	ZNF24	0.29	0.775623
cg24556026	10020	GNE	4.31	7.766e-05
cg04183933	3336	HSPE1	0.31	0.760796
cg15342384	3189	HNRPH3	-1.09	0.284753
cg12582959	29903	HSU79303	3.87	0.00021878
cg17905198	4729	NDUFV2	-0.84	0.403758
cg02990567	5863	RGL2	-0.13	0.89595
cg01411954	4931	NVL	0.1	0.923706
cg21989094	6183	MRPS12	0.12	0.908515
cg13629753	2634	GBP2	0.24	0.814193
cg06084735	56943	ENY2	-0.6	0.549135
cg26451923	11164	NUDT5	-0.18	0.859276
cg07342016	9363	RAB33A	3.07	0.00388196
cg08242020	10313	RTN3	-0.48	0.636313
cg14727512	23617	TSSK2	-0.53	0.597143
cg20676542	7706	TRIM25	-1.35	0.189666
cg00162643	23586	DDX58	-1.39	0.173222
cg07561400	56829	ZC3HAV1	-0.07	0.944889
cg02056135	3431	SP110	-0.59	0.556756
cg01470283	51282	SCAND1	-1.14	0.26284
cg27061947	10087	COL4A3BP	-1.95	0.0607276
cg24355006	1455	CSNK1G2	3.03	0.0045103
OLIG2 (29 genes)
CpG	EntrezID	Symbol	t	P
cg10217445	10215	OLIG2	13.96	1e-23
cg06614002	6663	SOX10	0.95	0.345489
cg21530890	30812	SOX8	4.96	4.61e-06
cg17029168	4821	NKX2-2	-0.72	0.474957
cg03755123	8433	UTF1	8.97	8e-14
cg20291049	5455	POU3F3	6.63	3e-09
cg20008332	6664	SOX11	13.43	1e-22
cg23921534	5456	POU3F4	8.77	7e-13
cg21243096	5453	POU3F1	12.99	7e-22
cg11378840	3087	HHEX	1.7	0.0922576
cg13344740	1749	DLX5	3.68	0.00058786
cg27388462	5460	POU5F1	1.3	0.201187
cg22815110	27022	FOXD3	3.41	0.00113169
cg25426743	3200	HOXA3	-2.38	0.0216759
cg02205739	51450	PRRX2	1.97	0.0532096
cg21264207	1959	EGR2	-1.07	0.294704
cg08471713	4222	MEOX1	-1.99	0.0494419
cg24401441	5075	PAX1	1.65	0.103751
cg13496838	5077	PAX3	0.15	0.88254
cg13047892	4223	MEOX2	2.74	0.00755833
cg05270634	8153	RND2	2.42	0.0178226
cg12712746	25813	SAMM50	-1.01	0.321884
cg19280014	10651	MTX2	-0.84	0.404201
cg06237414	4580	MTX1	-0.06	0.952811
cg04988423	60529	ALX4	2.66	0.00940361
cg14116122	8092	CART1	6.73	2e-09
cg17771854	9670	IPO13	-0.81	0.422287
cg14354749	1964	EIF1AX	-0.91	0.366027
cg01340005	6657	SOX2	0.41	0.685888
ACTA1 (89 genes)
CpG	EntrezID	Symbol	t	P
cg13547644	58	ACTA1	10.32	3e-16
cg24691453	6275	S100A4	2.3	0.026221
cg09761310	2059	EPS8	0.09	0.93114
cg12114524	7135	TNNI1	3.34	0.00179895
cg12446644	3927	LASP1	-2.16	0.0395407
cg24241455	27252	KLHL20	-1.7	0.098501
cg17055145	4646	MYO6	-0.86	0.394278
cg05863612	23268	DNMBP	2.11	0.0382757
cg18356330	2961	GTF2E2	-0.15	0.879343
cg08817171	9493	KIF23	-0.78	0.442119
cg25363317	2962	GTF2F1	-1.02	0.315123
cg17498523	2957	GTF2A1	-1.47	0.153561
cg10104451	23237	ARC	0.32	0.751517
cg04251662	3708	ITPR1	-0.98	0.335269
cg20847746	6271	S100A1	-2.48	0.0151154
cg09019938	5592	PRKG1	4.33	4.83e-05
cg24619694	6876	TAGLN	6.26	2e-08
cg07862358	4651	MYO10	-1.51	0.142823
cg26205432	5350	PLN	0.33	0.741588
cg17441778	4647	MYO7A	1.12	0.267826
cg03475172	9712	USP6NL	-0.45	0.657247
cg03547797	2620	GAS2	-2.38	0.0206335
cg03731616	4638	MYLK	-3.6	0.00070155
cg02488871	7429	VIL1	1.68	0.0963619
cg16051685	84676	TRIM63	0.81	0.41877
cg21548414	53405	CLIC5	-1.52	0.138891
cg24365867	10335	MRVI1	5.99	8e-08
cg12854483	1264	CNN1	2.75	0.00734063
cg10994858	9562	MINPP1	-2.33	0.0271679
cg03097995	7137	TNNI3	6.57	5e-09
cg12339029	4632	MYL1	0.03	0.978854
cg17559711	84962	JUB	0.79	0.434909
cg13623690	23406	COTL1	-0.01	0.993776
cg05681757	121512	FGD4	2.67	0.0106452
cg04985144	6712	SPTBN2	-3.51	0.00076202
cg05720937	10120	ACTR1B	-0.69	0.491995
cg20870362	881	CCIN	-1.71	0.0912931
cg06090351	159	ADSS	-1.28	0.209415
cg22731373	9468	PCYT1B	3.47	0.00083404
cg04505023	6698	SPRR1A	-10.5	7e-17
cg02921257	165904	CMYA1	0.37	0.71275
cg20015855	10391	CORO2B	-2.1	0.0392851
cg26884581	5837	PYGM	6	5e-08
cg01353448	10842	C7orf16	12.9	1e-20
cg09017174	6506	SLC1A2	-13.45	4e-21
cg16744741	5593	PRKG2	-2.8	0.00715872
cg19504245	7138	TNNT1	1.57	0.121962
cg24166628	7134	TNNC1	1.23	0.224611
cg18330203	7139	TNNT2	-8.65	3e-13
cg25623459	7136	TNNI2	-4.8	1.127e-05
cg05958582	9033	PKD2L1	3.36	0.00175447
cg02850329	11123	DSCR1L2	-0.92	0.366342
cg04283938	55964	SEPT3	1.82	0.0745728
cg17971003	6588	SLN	-5.02	3.58e-06
cg19642007	7140	TNNT3	-1.21	0.231889
cg23400451	4622	MYH4	-2.26	0.028941
cg07154408	8654	PDE5A	-1.49	0.144336
cg22266967	6286	S100P	-0.42	0.675987
cg03640944	85450	KIAA1754	2.03	0.0491971
cg26532905	6041	RNASEL	3.42	0.00119533
cg25013852	5236	PGM1	-0.63	0.529324
cg12020639	10768	AHCYL1	-0.6	0.551153
cg14541939	4694	NDUFA1	4.02	0.00024728
cg17543123	79156	PLEKHF1	-0.75	0.459421
cg09736162	1951	CELSR3	0.56	0.574884
cg24088751	2958	GTF2A2	-0.59	0.560286
cg21289015	10083	USH1C	-0.66	0.51467
cg22171829	5166	PDK4	2.89	0.00599068
cg15903421	25861	DFNB31	0.4	0.69274
cg00327185	1737	DLAT	-0.56	0.582113
cg13658777	5160	PDHA1	2.56	0.0139287
cg11485602	5162	PDHB	-0.09	0.9298
cg07253191	8050	PDHX	-0.77	0.444432
cg02668984	5164	PDK2	0.11	0.911085
cg05702952	5163	PDK1	-0.35	0.727813
cg06543761	54704	PPM2C	0.01	0.989418
cg12696750	7802	DNALI1	-0.31	0.75448
cg19954739	116225	ZMYND19	0.76	0.451588
cg06264060	2847	GPR24	2.71	0.00967213
cg23912721	26061	PHYH2	0.3	0.763396
cg19547629	25924	MYRIP	0.82	0.41613
cg21370143	4607	MYBPC3	-0.26	0.797492
cg27153400	79763	ISOC2	1.43	0.155797
cg23750142	767	CA8	-0.54	0.5914
cg22575540	57159	TRIM54	0.89	0.376207
cg23322523	84675	TRIM55	0.49	0.624063
cg14623805	55749	CCAR1	-1.32	0.195589
cg25131727	5805	PTS	0.05	0.962757
cg25870263	252995	FNDC5	7.89	1e-11
MAGI2 (17 genes)
CpG	EntrezID	Symbol	t	P
cg05902852	9863	MAGI2	11.85	8e-18
cg25372103	28514	DLL1	-0.4	0.691648
cg07004820	7039	TGFA	0.32	0.753176
cg02273788	5365	PLXNB3	-2.17	0.0341505
cg19703610	57453	DSCAML1	5.12	2.24e-06
cg13549845	2895	GRID2	1.44	0.153051
cg10983208	9806	SPOCK2	3.51	0.00076732
cg26054540	85409	NKD2	1.44	0.154895
cg03673687	2009	EML1	-0.61	0.545763
cg06021171	50859	SPOCK3	-0.13	0.900782
cg18452324	4242	MFNG	2.05	0.0432863
cg16284168	9179	AP4M1	0.4	0.692098
cg01546046	11154	AP4S1	0.13	0.898999
cg20758803	260425	MAGI3	0.17	0.862157
cg15983538	64218	SEMA4A	-5.89	1.2e-07
cg24770850	23129	PLXND1	-0.75	0.457202
cg18464137	9723	SEMA3E	0.24	0.81108
ZNF96 (15 genes)
CpG	EntrezID	Symbol	t	P
cg02622316	9753	ZNF96	17.23	2e-29
cg04397441	8473	OGT	2	0.051165
cg23512028	57786	RBAK	-0.59	0.555937
cg08651674	6239	RREB1	-1.06	0.299801
cg24435704	64761	PARP12	3.14	0.00258479
cg10834439	83444	ZNHIT4	0.25	0.804266
cg05307923	105	ADARB2	11.47	3e-17
cg04513728	5514	PPP1R10	0.19	0.850928
cg15691841	57592	ZNF687	-0.56	0.578904
cg26295990	79724	FLJ23436	-1.47	0.150942
cg23838179	9640	ZNF592	-1.88	0.0708776
cg05357320	57693	ZNF317	-2.08	0.0428966
cg23078294	54665	RSBN1	-0.66	0.513283
cg02169430	1106	CHD2	0.09	0.927881
cg05163206	54830	FLJ20130	3.1	0.00279764
ADARB2 (15 genes)
CpG	EntrezID	Symbol	t	P
cg05307923	105	ADARB2	11.47	3e-17
cg04397441	8473	OGT	2	0.051165
cg23512028	57786	RBAK	-0.59	0.555937
cg08651674	6239	RREB1	-1.06	0.299801
cg24435704	64761	PARP12	3.14	0.00258479
cg10834439	83444	ZNHIT4	0.25	0.804266
cg04513728	5514	PPP1R10	0.19	0.850928
cg15691841	57592	ZNF687	-0.56	0.578904
cg02622316	9753	ZNF96	17.23	2e-29
cg26295990	79724	FLJ23436	-1.47	0.150942
cg23838179	9640	ZNF592	-1.88	0.0708776
cg05357320	57693	ZNF317	-2.08	0.0428966
cg23078294	54665	RSBN1	-0.66	0.513283
cg02169430	1106	CHD2	0.09	0.927881
cg05163206	54830	FLJ20130	3.1	0.00279764
IL1R1 (28 genes)
CpG	EntrezID	Symbol	t	P
cg15233681	3554	IL1R1	10.21	7e-15
cg10906552	3556	IL1RAP	-0.92	0.363536
cg27416067	3595	IL12RB2	1.74	0.0854568
cg13547299	54472	TOLLIP	-0.34	0.739226
cg08992050	51135	IRAK4	-1.56	0.129812
cg00066816	3593	IL12B	-0.43	0.66572
cg20395892	11213	IRAK3	1.97	0.0518508
cg27083787	3552	IL1A	0.96	0.342666
cg13775495	3592	IL12A	-0.6	0.548294
cg05949173	84639	IL1F10	2.76	0.00766377
cg11783497	3557	IL1RN	2.64	0.0101633
cg06118312	3001	GZMA	-4.56	2.681e-05
cg20340242	7850	IL1R2	2.36	0.0206248
cg25659818	6351	CCL4	-5.6	2.9e-07
cg22518733	6348	CCL3	-3.36	0.00145284
cg25086702	3148	HMGB2	0.22	0.825756
cg10530281	6926	TBX3	1.71	0.0918661
cg26607785	30009	TBX21	0.96	0.340648
cg23519969	1237	CCR8	2.15	0.037136
cg20556988	6346	CCL1	-3.17	0.00233968
cg05766474	6360	CCL16	-2.37	0.0200987
cg21366834	1233	CCR4	3.14	0.00323248
cg19546781	6361	CCL17	-0.11	0.914019
cg17342283	5552	PRG1	2.94	0.00437076
cg19663795	1731	SEPT1	-3.09	0.00295912
cg05700681	6367	CCL22	0.14	0.891613
cg21099488	57161	PELI2	-0.45	0.657888
cg17729941	6284	S100A13	-1.84	0.0722603
VIPR2 (22 genes)
CpG	EntrezID	Symbol	t	P
cg18349835	7434	VIPR2	10	7e-15
cg08348900	7432	VIP	-2.01	0.0518708
cg07376535	116	ADCYAP1	13.8	7e-23
cg27076139	117	ADCYAP1R1	1.57	0.123506
cg03160740	7433	VIPR1	1.49	0.141727
cg15250797	6344	SCTR	5.12	2.02e-06
cg18714560	6343	SCT	-5.71	1.6e-07
cg25167838	6469	SHH	-1.19	0.242964
cg16580737	4311	MME	2.02	0.0470977
cg14580567	64399	HHIP	3.18	0.00218109
cg14445076	50846	DHH	1.46	0.151798
cg04959788	8643	PTCH2	0.1	0.920635
cg17178336	3549	IHH	0.83	0.41236
cg18436172	5727	PTCH	1.06	0.294221
cg01333011	5744	PTHLH	2.89	0.00527041
cg15447479	6608	SMO	-0.44	0.658752
cg07297906	2719	GPC3	0.36	0.722685
cg25141720	2619	GAS1	-0.26	0.794861
cg24903376	6491	STIL	-0.16	0.872584
cg12228707	133	ADM	0.67	0.507911
cg13156411	5745	PTHR1	-1.03	0.306459
cg26990660	10266	RAMP2	-0.52	0.605531
