# Supplementary material for: Role of DNA Methylation and Epigenetic Silencing of HAND2 in Endometrial Cancer Development
Source: PLoS Med. 2013 Nov 12;10(11):e1001551. doi: 10.1371/journal.pmed.1001551 (PMC3825654; doi:10.1371/journal.pmed.1001551)
Supplement: Table S12 — HAND2 methylation (Illumina Infinium HumanMethylation27K array data) in Set 1 and detailed associated molecular characteristics of the individual tumours. (XLS) [file pmed.1001551.s024.xls]

## Sheet: table S12
Supplementary Table 5: HAND2 Methylation (Illumina methyl27 array data) in Set 1 (Bergen Set) and detailed associated molecular characteristics of the individual tumours.	Supplementary table S12: HAND2 Methylation (Illumina methyl27 array data) in Set 1 (Bergen Set) and detailed associated molecular characteristics of the individual tumours. Tissue microarray sections (5 µm) of formalin fixed paraffin embedded tissue were stained for Estrogen Receptor α (ERα), Progesterone Receptor (PR), p53 and ARID1A, as previously published (Engelsen IB et al, AJOG 2008; Salves…
Tissue microarray sections (5 µm) of formalin fixed paraffin embedded tissue were stained for Estrogen Receptor α (ERα), Progesterone Receptor (PR), p53 and ARID1A, as previously published (Engelsen IB et al, AJOG 2008; Salvesen HB et al, PNAS 2009; Werner et al, Mod Pathol 2012 in press). Slides were incubated with antibodies against ER α (Dako M7047), PR (Dako M3569), p53 (Dako M7001) and ARID1…	Tissue sample	DNA methylation data		Immunohistochemistry data				Flow cytometry	Sanger sequencing	OncoMap 2012; Coding valid for all genes screened; 0=wild type, 1=mutated
DNA ploidy was assessed by flow-cytometric method in fresh, ethanol-fixed tumor tissue as previously described (Wik E et al, AJOG 2009). In cases of 2 identified cell populations, tumors with DNA index > 1.0 were defined as aneuploid.		HAND2 Illumina methyl27 array probes		ER	PR	p53	ARID1A	DNA Ploidy	PTEN	KRAS	PIK3CA	ABL1	AKT2	ALK	BRAF	CDK4	DDR2	EGFR	EPHA3	EPHA5	ERBB2	ERBB4	FGFR1	FGFR2	FGFR3	FGFR4	FLT3	HRAS	JAK2	KDR	KIT	MDM2	NRAS	NTRK1	NTRK3	PDGFRA	RET
PTEN was sequenced in genomic DNA, as previously described (Dutt A et al, PNAS 2008; Salvesen HB et al, PNAS 2009).		cg01580681 (β-value)	cg02774439 (β-value)	1, high expression; 2, low expression	1, high expression; 2, low expression	1, low expression; 2, high expression	1, low expression; 2, high expression	1, diploid; 2, aneuploid	0, wild type; 1, mutated
Other mutations were detected in genome-amplified DNA using a mass-spectrometry based single base extension technique (Sequenom, Inc.) as previously described (Thomas RK et al, Nat Genet 2007). A set of 373 mutations in 26 (THERE ARE 28 IN THE ATTACHED SUPPL INFO) oncogenes (OncoMap) was investigated in 56 primary lesions.	Endometrial cancer 1	0.728963	0.684388	1	1	1	2	2	1	0	0	0	0	0	0	0	0	0	0	0	0	0	0	0	0	0	0	0	0	0	0	0	0	0	0	0	0
5	Endometrial cancer 2	0.566033	0.297567	1	1	1	2	1	0	0	0	0	0	0	0	0	0	0	0	0	0	0	0	0	0	0	0	0	0	0	0	0	0	0	0	0	0
10	Endometrial cancer 3	0.50664	0.0924443	1	1	1	1	1	0
14	Endometrial cancer 4	0.457932	0.344444	1	1	1	2	1		0	0	0	0	0	0	0	0	0	0	0	0	0	0	0	0	0	0	0	0	0	0	0	0	0	0	0	0
30	Endometrial cancer 5	0.481432	0.511123	1	1	1	2	1	1	0	0	0	0	0	0	0	0	0	0	0	0	0	0	0	0	0	0	0	0	0	0	0	0	0	0	0	0
31	Endometrial cancer 6	0.718842	0.391568	1	1	1	2	1	1	0	0	0	0	0	0	0	0	0	0	0	0	0	0	0	0	0	0	0	0	0	0	0	0	0	0	0	0
32	Endometrial cancer 7	0.856152	0.451806	2	2		2	2	0	0	0	0	0	0	0	0	0	0	0	0	0	0	0	0	0	0	0	0	0	0	0	0	0	0	0	0	0
37	Endometrial cancer 8	0.803527	0.669803	1	1	1	2	1	0	0	0	0	0	0	0	0	0	0	0	0	0	0	0	0	0	0	0	0	0	0	0	0	0	0	0	0	0
38	Endometrial cancer 9	0.619209	0.508312	2	2	1		1	0	0	0	0	0	0	0	0	0	0	0	0	0	0	0	0	0	0	0	0	0	0	0	0	0	0	0	0	0
40	Endometrial cancer 10	0.692512	0.108247	1	1	2	2	1
41	Endometrial cancer 11	0.695955	0.609698	1	1		2	1		1	0	0	0	0	0	0	0	0	0	0	0	0	0	0	0	0	0	0	0	0	0	0	0	0	0	0	0
45	Endometrial cancer 12	0.821275	0.647776	1	1	1	2	1	0	0	0	0	0	0	0	0	0	0	0	0	0	0	0	0	0	0	0	0	0	0	0	0	0	0	0	0	0
51	Endometrial cancer 13	0.541576	0.11028	1	2	2	2	1	0	0	0	0	0	0	0	0	0	0	0	0	0	0	0	0	0	0	0	0	0	0	0	0	0	0	0	0	0
63	Endometrial cancer 14	0.718488	0.521154	1	1	1	2	1	0	0	0	0	0	0	0	0	0	0	0	0	0	0	0	1	0	0	0	0	0	0	0	0	0	0	0	0	0
75	Endometrial cancer 15	0.729297	0.731604	1	1	1		1	0	0	1	0	0	0	0	0	0	0	0	0	0	0	0	1	0	0	0	0	0	0	0	0	0	0	0	0	0
78	Endometrial cancer 16	0.739342	0.313244	1	1	1	2	1	1	0	0	0	0	0	0	0	0	0	0	0	0	0	0	0	0	0	0	0	0	0	0	0	0	0	0	0	0
83	Endometrial cancer 17	0.567264	0.138365	2	2	1	2	1		1	0	0	0	0	0	0	0	0	0	0	0	0	0	0	0	0	0	0	0	0	0	0	0	0	0	0	0
87	Endometrial cancer 18	0.728913	0.430892	1	1		1	1	0	0	0	0	0	0	0	0	0	0	0	0	0	0	0	1	0	0	0	0	0	0	0	0	0	0	0	0	0
95	Endometrial cancer 19	0.610971	0.546743	2	2		2	1	1	0	1	0	0	0	1	0	0	0	0	0	0	0	0	0	0	0	0	0	0	0	0	0	0	0	0	0	0
96	Endometrial cancer 20	0.691994	0.0968529	1	2	2	2		0
101	Endometrial cancer 21	0.707357	0.398964			2	2	2	1
104	Endometrial cancer 22	0.85324	0.265968	1	1		2	1	0	0	0	0	0	0	0	0	0	0	0	0	0	0	0	0	0	0	0	0	0	0	0	0	0	0	0	0	0
108	Endometrial cancer 23	0.752615	0.0802777	2	2	2	2	1	0	0	0	0	0	0	0	0	0	0	0	0	0	0	0	0	0	0	0	0	0	0	0	0	0	0	0	0	0
111	Endometrial cancer 24	0.588446	0.41453	1	1	1	1	1	1	0	0	0	0	0	0	0	0	0	0	0	0	0	0	0	0	0	0	0	0	0	0	0	0	0	0	0	0
113	Endometrial cancer 25	0.751734	0.594475	1	1	1	1	1	1	1	0	0	0	0	0	0	0	0	0	0	0	0	0	0	0	0	0	0	0	0	0	0	0	0	0	0	0
128	Endometrial cancer 26	0.653086	0.47798	1	1	2	2	1	0	0	0	0	0	0	0	0	0	0	0	0	0	0	0	0	0	0	0	0	0	0	0	0	0	0	0	0	0
129	Endometrial cancer 27	0.295018	0.29959	2	1	1	1	1	0
138	Endometrial cancer 28	0.330153	0.186244	2	2	2	2	1	0
141	Endometrial cancer 29	0.639993	0.516431	1	1	1	2	1	1	0	0	0	0	0	0	0	0	0	0	0	0	0	0	0	0	0	0	0	0	0	0	0	0	0	0	0	0
161	Endometrial cancer 30	0.593786	0.0646083	1	1	1	2	1	1	0	1	0	0	0	0	0	0	0	0	0	0	0	0	0	0	0	0	0	0	0	0	0	0	0	0	0	0
162	Endometrial cancer 31	0.426305	0.0711563	1	2	2	2	2	0	0	0	0	0	0	0	0	0	0	0	0	0	0	0	0	0	0	0	0	0	0	0	0	0	0	0	0	0
172	Endometrial cancer 32	0.734864	0.0517539	1	1		2	1	1
177	Endometrial cancer 33	0.696748	0.356298	1	1	1	2	1	0	0	0	0	0	0	0	0	0	0	0	0	0	0	0	0	0	0	0	0	0	0	0	0	0	0	0	0	0
185	Endometrial cancer 34	0.55447	0.096361	2	2		1	1	0	0	0	0	0	0	0	0	0	0	0	0	0	0	0	0	0	0	0	0	0	0	0	0	0	0	0	0	0
192	Endometrial cancer 35	0.719142	0.683465	1	2	1	2	1	1
201	Endometrial cancer 36	0.788732	0.702772	1	1		2	1	1	0	1	0	0	0	0	0	0	0	0	0	0	0	0	1	0	0	0	0	0	0	0	0	0	0	0	0	0
202	Endometrial cancer 37	0.773914	0.41201	1	1	2	1	1	1	0	0	0	0	0	0	0	0	0	0	0	0	0	0	0	0	0	0	0	0	0	0	0	0	0	0	0	0
206	Endometrial cancer 38	0.877591	0.47035	1	1	2	1	1	0	0	1	0	0	0	0	0	0	0	0	0	0	0	0	0	0	0	0	0	0	0	0	0	0	0	0	0	0
213	Endometrial cancer 39	0.674759	0.515205	1	1	1	2	1	0	1	0	0	0	0	0	0	0	0	0	0	0	0	0	0	0	0	0	0	0	0	0	0	0	0	0	0	0
225	Endometrial cancer 40	0.460094	0.228479	2	2	1	1	1	0	0	0	0	0	0	0	0	0	0	0	0	0	0	0	0	0	0	0	0	0	0	0	0	0	0	0	0	0
234	Endometrial cancer 41	0.5731	0.347421	1	2	1	2		0	1	0	0	0	0	0	0	0	0	0	0	0	0	0	0	0	0	0	0	0	0	0	0	0	0	0	0	0
235	Endometrial cancer 42	0.54231	0.519757	1	1	1	2			0	0	0	0	0	0	0	0	0	0	0	0	0	0	0	0	0	0	0	0	0	0	0	0	0	0	0	0
244	Endometrial cancer 43	0.413834	0.080292	1	1	1	2	1	0	0	0	0	0	0	0	0	0	0	0	0	0	0	0	0	0	0	0	0	0	0	0	0	0	0	0	0	0
247	Endometrial cancer 44	0.767639	0.619514	1	1	1	2	1	0	1	0	0	0	0	0	0	0	0	0	0	0	0	0	0	0	0	0	0	0	0	0	0	0	0	0	0	0
256	Endometrial cancer 45	0.546219	0.538008	1	1	1	2		1	0	0	0	0	0	0	0	0	0	0	0	0	0	0	0	0	0	0	0	0	0	0	0	0	0	0	0	0
262	Endometrial cancer 46	0.272757	0.106102	2	1	1	2		0	0	0	0	0	0	0	0	0	0	0	0	0	0	0	0	0	0	0	0	0	0	0	0	0	0	0	0	0
272	Endometrial cancer 47	0.849292	0.786548	1	1	1	2		0	0	0	0	0	0	0	0	0	0	0	0	0	0	0	0	0	0	0	0	0	0	0	0	0	0	0	0	0
288	Endometrial cancer 48	0.833735	0.172247	2	2	1	2	1	1	0	0	0	0	0	0	0	0	1	0	0	0	0	0	0	0	0	0	0	0	0	0	0	0	0	0	0	0
293	Endometrial cancer 49	0.718456	0.57148	1	1		2	1	0	0	0	0	0	0	0	0	0	0	0	0	0	0	0	0	0	0	0	0	0	0	0	0	0	0	0	0	0
306	Endometrial cancer 50	0.756641	0.620438	1	1	1	2	1	1	0	0	0	0	0	0	0	0	0	0	0	0	0	0	1	0	0	0	0	0	0	0	0	0	0	0	0	0
325	Endometrial cancer 51	0.776199	0.314724	1	1	1	2	1	0	0	0	0	0	0	0	0	0	0	0	0	0	0	0	0	0	0	0	0	0	0	0	0	0	0	0	0	0
328	Endometrial cancer 52	0.663794	0.483112	1	1	1	1			0	0	0	0	0	0	0	0	0	0	0	0	0	0	0	0	0	0	0	0	0	0	0	0	0	0	0	0
334	Endometrial cancer 53	0.693298	0.538748	1	1	1	2	1	0	1	0	0	0	0	0	0	0	0	0	0	0	0	0	0	0	0	0	0	0	0	0	0	0	0	0	0	0
367	Endometrial cancer 54	0.605753	0.0741627	2	2		2		0	0	0	0	0	0	0	0	0	0	0	0	0	0	0	0	0	0	0	0	0	0	0	0	0	0	0	0	0
394	Endometrial cancer 55	0.662677	0.590976	1	1		2	1	0	0	0	0	0	0	0	0	0	0	0	0	0	0	0	0	0	0	0	0	0	0	0	0	0	0	0	0	0
405	Endometrial cancer 56	0.782323	0.601829	2	2		2		0	1	0	0	0	0	0	0	0	0	0	0	0	0	0	0	0	0	0	0	0	0	0	0	0	0	0	0	0
426	Endometrial cancer 57	0.630691	0.432369	2	1	1	1	1	0	0	0	0	0	0	0	0	0	0	0	0	0	0	0	0	0	0	0	0	0	0	0	0	0	0	0	0	0
431	Endometrial cancer 58	0.685823	0.121693	1	1	1	2	2		0	0	0	0	0	0	0	0	0	0	0	0	0	0	0	0	0	0	0	0	0	0	0	0	0	0	0	0
435	Endometrial cancer 59	0.81175	0.332379	1	1	1	1	1	1	1	0	0	0	0	0	0	0	0	0	0	0	0	0	0	0	0	0	0	0	0	0	0	0	0	0	0	0
436	Endometrial cancer 60	0.695316	0.496331	1	1	1	1	1	0	1	0	0	0	0	0	0	0	0	0	0	0	0	0	0	0	0	0	0	0	0	0	0	0	0	0	0	0
441	Endometrial cancer 61	0.495996	0.316458	1	1		2		0	0	0	0	0	0	0	0	0	0	0	0	0	0	0	0	0	0	0	1	0	0	0	0	0	0	0	0	0
443	Endometrial cancer 62	0.163881	0.10167	2	2	2	2	2		0	0	0	0	0	0	0	0	0	0	0	0	0	0	0	0	0	0	0	0	0	0	0	0	0	0	0	0
445	Endometrial cancer 63	0.655045	0.506292	1	1	1	2		1	0	0	0	0	0	0	0	0	0	0	0	0	0	0	0	0	0	0	0	0	0	0	0	0	0	0	0	0
456	Endometrial cancer 64	0.511233	0.273469	1	1	2	1	1	1	0	0	0	0	0	0	0	0	0	0	0	0	0	0	0	0	0	0	0	0	0	0	0	0	0	0	0	0
